# Supplementary material for: Skeletal Muscle Protein Composition Adaptations to 10 Weeks of High-Load Resistance Training in Previously-Trained Males
Source: Front Physiol. 2020 Mar 26;11:259. doi: 10.3389/fphys.2020.00259 (PMC7135893; doi:10.3389/fphys.2020.00259)
Supplement: Supplementary file 1 [file Table_1.XLSX]

## Sheet: Final data
Color Legend
	indicates PRE to POST change (raw p-value <0.05)
						Tot. Spectr. Count	Tot. Spectr. Count	Tot. Spectr. Count	Tot. Spectr. Count	Tot. Spectr. Count	Tot. Spectr. Count	Tot. Spectr. Count	Tot. Spectr. Count	Tot. Spectr. Count	Tot. Spectr. Count				Tot. Spectr. Count	Tot. Spectr. Count	Tot. Spectr. Count	Tot. Spectr. Count	Tot. Spectr. Count	Tot. Spectr. Count	Tot. Spectr. Count	Tot. Spectr. Count	Tot. Spectr. Count	Tot. Spectr. Count
#	Identified Proteins (532)	Accession Number	Protein count	Alternate ID	Molecular Weight	PRE S3	PRE S4	PRE S7	PRE S8	PRE S12	PRE S13	PRE S15	PRE S16	PRE S18	PRE S19	Mean	Std Dev	% of total spectra	POST S3	POST S4	POST S7	POST S8	POST S12	POST S13	POST S15	POST S16	POST S18	POST S19	Mean	Std Dev	Raw p-value
195	Profilin-2 OS=Homo sapiens OX=9606 GN=PFN2 PE=1 SV=3	P35080	1	PFN2	15 kDa	0	0	0	0	0	0	0	0	0	0	0	0	0	31	0	23	25	32	26	24	48	0	5	21.4	15.4215	0.0017501
233	Serine/threonine-protein phosphatase 2A 65 kDa regulatory subunit A alpha isoform OS=Homo sapiens OX=9606 GN=PPP2R1A PE=1 SV=4	P30153	1	PPP2R1A	65 kDa	0	0	0	0	0	2	0	5	0	2	0.9	1.66333	0.00180194	6	0	10	7	14	14	6	28	0	9	9.4	8.12677	0.00334845
8	Cluster of Hemoglobin subunit alpha OS=Homo sapiens OX=9606 GN=HBA1 PE=1 SV=2 (P69905)	P69905 [2]	2	HBA1	15 kDa	1954	3153	1031	3824	977	3503	1493	2918	2057	2917	2382.7	1021.02	4.77054	787	2859	1479	726	910	1317	1078	1418	1886	1328	1378.8	628.3	0.0181486
104	Troponin T, fast skeletal muscle OS=Homo sapiens OX=9606 GN=TNNT3 PE=1 SV=3	P45378	1	TNNT3	32 kDa	0	0	0	1	17	4	28	37	47	0	13.4	17.8649	0.0268289	95	0	23	210	108	97	28	128	11	33	73.3	66.1447	0.0251948
175	Troponin C, skeletal muscle OS=Homo sapiens OX=9606 GN=TNNC2 PE=1 SV=2	P02585	1	TNNC2	18 kDa	0	0	0	0	0	0	0	0	0	0	0	0	0	37	0	0	78	27	21	0	27	0	13	20.3	24.4951	0.0277793
244	Calcium-binding mitochondrial carrier protein Aralar1 OS=Homo sapiens OX=9606 GN=SLC25A12 PE=1 SV=2	O75746	1	SLC25A12	75 kDa	0	0	0	0	0	0	0	0	6	0	0.6	1.89737	0.00120129	2	0	4	13	10	14	0	13	0	4	6	5.86894	0.0329548
121	Voltage-dependent anion-selective channel protein 3 OS=Homo sapiens OX=9606 GN=VDAC3 PE=1 SV=1	Q9Y277	1	VDAC3	31 kDa	0	0	0	0	0	0	0	54	35	27	11.6	19.7889	0.023225	10	0	32	49	40	59	31	56	0	56	33.3	22.9737	0.0353792
139	Reticulon-2 OS=Homo sapiens OX=9606 GN=RTN2 PE=1 SV=1	O75298	1	RTN2	59 kDa	0	0	0	0	0	13	29	23	29	6	10	12.5433	0.0200216	31	0	39	33	28	64	16	79	0	17	30.7	25.4124	0.0427688
168	Succinate dehydrogenase [ubiquinone] flavoprotein subunit, mitochondrial OS=Homo sapiens OX=9606 GN=SDHA PE=1 SV=2	P31040	1	SDHA	73 kDa	0	3	0	0	7	0	6	0	26	5	4.7	7.98679	0.00941014	10	0	30	27	34	37	13	52	0	10	21.3	17.2887	0.0441161
184	Reticulon-4 OS=Homo sapiens OX=9606 GN=RTN4 PE=1 SV=2	Q9NQC3	1	RTN4	130 kDa	0	0	0	0	0	0	0	0	0	0	0	0	0	8	0	12	0	15	0	0	8	0	0	4.3	5.88878	0.0463046
228	CDGSH iron-sulfur domain-containing protein 1 OS=Homo sapiens OX=9606 GN=CISD1 PE=1 SV=1	Q9NZ45	1	CISD1	12 kDa	0	0	0	0	0	0	10	2	9	0	2.1	3.95671	0.00420453	18	0	11	10	21	37	4	29	0	0	13	13.0043	0.0466303
196	Kelch-like protein 41 OS=Homo sapiens OX=9606 GN=KLHL41 PE=1 SV=2	O60662	1	KLHL41	68 kDa	0	0	0	0	9	14	0	2	16	4	4.5	6.24055	0.00900971	21	3	12	31	24	19	0	27	0	8	14.5	11.4625	0.0470346
141	NADH-cytochrome b5 reductase 1 OS=Homo sapiens OX=9606 GN=CYB5R1 PE=1 SV=1	Q9UHQ9	1	CYB5R1	34 kDa	0	0	0	0	0	4	16	10	29	39	9.8	14.038	0.0196212	25	0	29	47	37	69	20	39	0	33	29.9	20.7496	0.0481521
209	AMP deaminase 1 OS=Homo sapiens OX=9606 GN=AMPD1 PE=1 SV=2	P23109	1	AMPD1	90 kDa	2	0	0	0	0	0	6	3	12	0	2.3	3.94546	0.00460496	21	0	7	32	19	10	0	35	0	3	12.7	13.3171	0.0560896
159	Lactoylglutathione lyase OS=Homo sapiens OX=9606 GN=GLO1 PE=1 SV=4	Q04760	1	GLO1	21 kDa	5	3	0	0	0	5	11	5	13	3	4.5	4.47834	0.00900971	12	0	14	20	26	12	13	18	0	6	12.1	8.33267	0.0626398
174	Cluster of cAMP-dependent protein kinase type II-alpha regulatory subunit OS=Homo sapiens OX=9606 GN=PRKAR2A PE=1 SV=2 (P13861)	P13861 [2]	2	PRKAR2A	46 kDa	0	0	0	0	4	0	0	0	17	9	3	5.73488	0.00600647	7	0	10	6	33	28	7	52	0	14	15.7	16.8064	0.0641908
201	Vinculin OS=Homo sapiens OX=9606 GN=VCL PE=1 SV=4	P18206	1	VCL	124 kDa	3	4	0	0	4	5	4	15	7	2	4.4	4.29987	0.0088095	4	10	12	9	19	6	2	46	0	7	11.5	13.2686	0.0644848
60	Cluster of Tropomyosin beta chain OS=Homo sapiens OX=9606 GN=TPM2 PE=1 SV=1 (P07951)	P07951 [4]	4	TPM2	33 kDa	28	39	0	0	19	13	77	90	27	37	33	29.9481	0.0660712	189	3	36	698	195	85	82	331	14	118	175.1	209.041	0.0658453
142	Acylphosphatase-2 OS=Homo sapiens OX=9606 GN=ACYP2 PE=1 SV=2	P14621	1	ACYP2	11 kDa	2	0	0	0	0	5	13	3	51	0	7.4	15.8479	0.014816	19	0	31	43	56	65	26	75	0	0	31.5	27.7098	0.066314
72	Protein S100-A1 OS=Homo sapiens OX=9606 GN=S100A1 PE=1 SV=2	P23297	1	S100A1	11 kDa	69	108	120	41	52	128	141	144	124	27	95.4	43.8487	0.191006	45	64	57	92	53	87	121	138	61	14	73.2	36.8655	0.0690064
157	Troponin I, fast skeletal muscle OS=Homo sapiens OX=9606 GN=TNNI2 PE=1 SV=2	P48788	1	TNNI2	21 kDa	0	13	0	0	0	0	5	14	8	0	4	5.71548	0.00800863	29	0	0	45	19	11	0	31	0	26	16.1	16.3058	0.0695464
125	14 kDa phosphohistidine phosphatase OS=Homo sapiens OX=9606 GN=PHPT1 PE=1 SV=1	Q9NRX4	1	PHPT1	14 kDa	15	0	0	0	0	14	34	9	19	2	9.3	11.3436	0.0186201	11	0	16	0	18	46	58	67	0	15	23.1	24.8527	0.0736941
119	Sacsin OS=Homo sapiens OX=9606 GN=SACS PE=1 SV=2	Q9NZJ4	1	SACS	521 kDa	22	36	26	25	14	34	32	12	33	22	25.6	8.30261	0.0512553	21	16	14	9	6	27	24	25	34	20	19.6	8.52708	0.0738115
212	NADH-ubiquinone oxidoreductase 75 kDa subunit, mitochondrial OS=Homo sapiens OX=9606 GN=NDUFS1 PE=1 SV=3	P28331	1	NDUFS1	79 kDa	0	0	0	0	0	0	0	10	20	2	3.2	6.67999	0.00640691	3	0	3	21	24	35	11	31	0	3	13.1	13.478	0.078662
221	Glycerol-3-phosphate dehydrogenase 1-like protein OS=Homo sapiens OX=9606 GN=GPD1L PE=1 SV=1	Q8N335	1	GPD1L	38 kDa	0	0	0	0	0	4	14	0	4	3	2.5	4.40328	0.0050054	0	0	8	0	11	21	21	35	0	0	9.6	12.3396	0.0912067
232	Cluster of Translationally-controlled tumor protein OS=Homo sapiens OX=9606 GN=TPT1 PE=1 SV=1 (P13693)	P13693 [2]	2	TPT1	20 kDa	3	0	0	0	0	0	16	3	8	0	3	5.24934	0.00600647	13	0	0	12	11	8	13	20	0	0	7.7	7.25795	0.0946862
118	NAD(P) transhydrogenase, mitochondrial OS=Homo sapiens OX=9606 GN=NNT PE=1 SV=3	Q13423	1	NNT	114 kDa	17	0	0	0	0	3	11	27	75	3	13.6	23.4103	0.0272294	35	0	29	41	77	137	18	135	0	15	48.7	51.1013	0.0951166
281	Ryanodine receptor 1 OS=Homo sapiens OX=9606 GN=RYR1 PE=1 SV=3	P21817	1	RYR1	565 kDa	0	0	0	0	0	0	0	0	0	0	0	0	0	0	0	0	0	2	0	1	2	0	0	0.5	0.849837	0.0957339
100	Trifunctional enzyme subunit beta, mitochondrial OS=Homo sapiens OX=9606 GN=HADHB PE=1 SV=3	P55084	1	HADHB	51 kDa	28	24	19	0	32	30	59	35	50	36	31.3	16.1593	0.0626676	62	3	47	88	84	81	35	130	4	50	58.4	39.3819	0.102432
51	Glycerol-3-phosphate dehydrogenase [NAD(+)], cytoplasmic OS=Homo sapiens OX=9606 GN=GPD1 PE=1 SV=4	P21695	1	GPD1	38 kDa	258	141	113	67	152	119	230	55	114	94	134.3	65.2858	0.26889	266	64	234	248	311	210	280	148	20	95	187.6	99.8468	0.104668
56	Annexin A6 OS=Homo sapiens OX=9606 GN=ANXA6 PE=1 SV=3	P08133	1	ANXA6	76 kDa	116	82	57	0	96	81	145	102	196	73	94.8	52.1851	0.189805	142	23	256	177	202	260	143	323	18	132	167.6	98.6523	0.107588
166	Glycogen [starch] synthase, muscle OS=Homo sapiens OX=9606 GN=GYS1 PE=1 SV=2	P13807	1	GYS1	84 kDa	0	0	0	0	0	0	10	12	38	0	6	12.1472	0.0120129	6	0	35	22	54	61	8	41	0	0	22.7	23.5091	0.108006
314	Prostaglandin reductase 2 OS=Homo sapiens OX=9606 GN=PTGR2 PE=1 SV=1	Q8N8N7	1	PTGR2	38 kDa	0	0	0	0	0	0	0	0	0	0	0	0	0	0	0	0	0	2	0	1	3	0	0	0.6	1.07497	0.111373
67	Cluster of Heat shock protein HSP 90-beta OS=Homo sapiens OX=9606 GN=HSP90AB1 PE=1 SV=4 (P08238)	P08238 [7]	7	HSP90AB1	83 kDa	47	49	0	0	0	43	111	63	129	0	44.2	46.9676	0.0884954	84	0	146	129	127	133	80	225	0	57	98.1	69.016	0.111504
178	LIM and cysteine-rich domains protein 1 OS=Homo sapiens OX=9606 GN=LMCD1 PE=1 SV=1	Q9NZU5	1	LMCD1	41 kDa	0	0	0	0	0	0	22	0	23	0	4.5	9.48976	0.00900971	27	0	10	11	34	13	18	76	0	4	19.3	22.7696	0.113666
151	Cytochrome c oxidase subunit 4 isoform 1, mitochondrial OS=Homo sapiens OX=9606 GN=COX4I1 PE=1 SV=1	P13073	1	COX4I1	20 kDa	3	5	0	0	0	0	19	12	41	4	8.4	13.0401	0.0168181	19	0	9	41	47	53	14	68	0	7	25.8	24.3894	0.113814
81	Glycogen debranching enzyme OS=Homo sapiens OX=9606 GN=AGL PE=1 SV=3	P35573	1	AGL	175 kDa	46	41	60	4	84	22	73	90	102	20	54.2	33.0145	0.108517	104	0	121	177	160	155	59	145	11	42	97.4	64.9225	0.115871
230	Ferritin heavy chain OS=Homo sapiens OX=9606 GN=FTH1 PE=1 SV=2	P02794	1	FTH1	21 kDa	0	0	0	0	0	0	7	0	4	0	1.1	2.42441	0.00220237	25	0	5	11	3	22	0	3	0	0	6.9	9.40981	0.116105
282	Prohibitin-2 OS=Homo sapiens OX=9606 GN=PHB2 PE=1 SV=2	Q99623	1	PHB2	33 kDa	0	0	0	0	0	0	0	2	0	0	0.2	0.632456	0.000400432	0	0	0	0	5	2	0	9	0	0	1.6	3.06232	0.116221
257	10 kDa heat shock protein, mitochondrial OS=Homo sapiens OX=9606 GN=HSPE1 PE=1 SV=2	P61604	1	HSPE1	11 kDa	0	0	0	0	0	3	0	0	0	0	0.3	0.948683	0.000600647	0	0	2	0	12	4	0	13	0	0	3.1	5.13052	0.120283
316	cAMP-dependent protein kinase type I-alpha regulatory subunit OS=Homo sapiens OX=9606 GN=PRKAR1A PE=1 SV=1	P10644	1	PRKAR1A	43 kDa	0	0	0	0	0	0	0	0	0	0	0	0	0	0	0	2	0	2	0	0	5	0	0	0.9	1.66333	0.121232
167	Cluster of Myosin regulatory light chain 2, ventricular/cardiac muscle isoform OS=Homo sapiens OX=9606 GN=MYL2 PE=1 SV=3 (P10916)	P10916 [2]	2	MYL2	19 kDa	0	7	0	0	0	11	21	0	11	28	7.8	10.0421	0.0156168	25	0	10	66	18	25	13	42	0	16	21.5	19.9903	0.123939
284	Transitional endoplasmic reticulum ATPase OS=Homo sapiens OX=9606 GN=VCP PE=1 SV=4	P55072	1	VCP	89 kDa	0	0	0	0	0	0	0	0	5	0	0.5	1.58114	0.00100108	4	0	6	0	0	7	2	6	0	0	2.5	2.95334	0.12523
146	Dihydropteridine reductase OS=Homo sapiens OX=9606 GN=QDPR PE=1 SV=2	P09417	1	QDPR	26 kDa	37	4	0	0	0	6	34	0	29	2	11.2	15.5192	0.0224242	31	0	33	41	36	28	29	47	0	3	24.8	17.3833	0.125291
278	Heme-binding protein 2 OS=Homo sapiens OX=9606 GN=HEBP2 PE=1 SV=1	Q9Y5Z4	1	HEBP2	23 kDa	0	0	0	0	0	0	0	0	0	0	0	0	0	0	0	0	0	10	0	6	21	0	0	3.7	6.99285	0.128616
191	S-formylglutathione hydrolase OS=Homo sapiens OX=9606 GN=ESD PE=1 SV=2	P10768	1	ESD	31 kDa	22	14	0	0	0	9	11	4	0	0	6	7.73161	0.0120129	13	0	14	16	20	8	30	34	0	0	13.5	12.1037	0.130485
154	Prolyl endopeptidase OS=Homo sapiens OX=9606 GN=PREP PE=1 SV=2	P48147	1	PREP	81 kDa	16	13	4	0	2	9	27	5	12	8	9.6	7.93305	0.0192207	19	0	23	13	13	18	31	30	0	12	15.9	10.6922	0.133606
213	Cluster of Eukaryotic initiation factor 4A-II OS=Homo sapiens OX=9606 GN=EIF4A2 PE=1 SV=2 (Q14240)	Q14240 [2]	2	EIF4A2	46 kDa	0	0	0	0	0	0	11	0	24	0	3.5	7.98958	0.00700755	13	0	17	17	9	14	9	35	0	2	11.6	10.4796	0.133969
229	Aryl hydrocarbon receptor nuclear translocator 2 OS=Homo sapiens OX=9606 GN=ARNT2 PE=1 SV=2	Q9HBZ2	1	ARNT2	79 kDa	0	0	0	3	0	5	0	1	0	0	0.9	1.72884	0.00180194	0	0	0	0	0	0	0	0	0	0	0	0	0.134126
197	Succinate--CoA ligase [ADP-forming] subunit beta, mitochondrial OS=Homo sapiens OX=9606 GN=SUCLA2 PE=1 SV=3	Q9P2R7	1	SUCLA2	50 kDa	1	2	0	0	0	3	0	0	8	0	1.4	2.54733	0.00280302	1	0	1	0	12	17	5	20	0	2	5.8	7.65652	0.134514
280	Delta-1-pyrroline-5-carboxylate dehydrogenase, mitochondrial OS=Homo sapiens OX=9606 GN=ALDH4A1 PE=1 SV=3	P30038	1	ALDH4A1	62 kDa	0	0	0	0	0	0	2	0	0	1	0.3	0.674949	0.000600647	2	0	0	0	8	4	0	11	0	0	2.5	3.97911	0.135046
80	Sarcalumenin OS=Homo sapiens OX=9606 GN=SRL PE=2 SV=2	Q86TD4	1	SRL	101 kDa	71	22	38	3	47	41	89	64	118	34	52.7	33.652	0.105514	112	7	125	123	117	149	44	192	6	58	93.3	61.8134	0.136444
87	Cluster of 14-3-3 protein epsilon OS=Homo sapiens OX=9606 GN=YWHAE PE=1 SV=1 (P62258)	P62258 [7]	7	YWHAE	29 kDa	55	14	0	0	0	43	88	16	78	7	30.1	33.5707	0.060265	78	0	101	75	106	93	53	225	0	0	73.1	68.1444	0.138102
199	4-trimethylaminobutyraldehyde dehydrogenase OS=Homo sapiens OX=9606 GN=ALDH9A1 PE=1 SV=3	P49189	1	ALDH9A1	54 kDa	2	0	0	0	0	0	30	0	27	0	5.9	11.9485	0.0118127	14	0	15	20	19	21	24	36	0	0	14.9	11.9019	0.14246
164	Enoyl-CoA hydratase, mitochondrial OS=Homo sapiens OX=9606 GN=ECHS1 PE=1 SV=4	P30084	1	ECHS1	31 kDa	30	14	0	0	0	16	37	3	16	6	12.2	13.0537	0.0244263	40	0	18	12	19	30	34	30	0	11	19.4	13.914	0.143975
249	Protein disulfide-isomerase OS=Homo sapiens OX=9606 GN=P4HB PE=1 SV=3	P07237	1	P4HB	57 kDa	0	0	0	0	0	0	0	0	2	0	0.2	0.632456	0.000400432	0	0	8	0	6	3	2	29	0	0	4.8	8.9666	0.144658
131	Ubiquitin-60S ribosomal protein L40 OS=Homo sapiens OX=9606 GN=UBA52 PE=1 SV=2	P62987	1	UBA52	15 kDa	26	17	0	0	0	0	36	5	39	0	12.3	15.9656	0.0246265	32	0	36	40	34	41	34	55	0	0	27.2	19.8315	0.145377
275	3-ketoacyl-CoA thiolase, mitochondrial OS=Homo sapiens OX=9606 GN=ACAA2 PE=1 SV=2	P42765	1	ACAA2	42 kDa	0	0	0	0	0	0	0	0	0	0	0	0	0	0	0	0	0	2	4	2	14	0	0	2.2	4.36654	0.145567
155	Myosin light chain 3 OS=Homo sapiens OX=9606 GN=MYL3 PE=1 SV=3	P08590	1	MYL3	22 kDa	0	0	0	0	4	14	25	0	17	35	9.5	12.6864	0.0190205	18	4	11	50	16	31	21	62	0	14	22.7	19.7374	0.147412
255	Cytosolic 5'-nucleotidase 3A OS=Homo sapiens OX=9606 GN=NT5C3A PE=1 SV=3	Q9H0P0	1	NT5C3A	38 kDa	0	0	0	0	0	0	0	0	8	0	0.8	2.52982	0.00160173	5	0	23	0	9	5	0	7	0	0	4.9	7.21803	0.148227
258	Ribonuclease inhibitor OS=Homo sapiens OX=9606 GN=RNH1 PE=1 SV=2	P13489	1	RNH1	50 kDa	0	0	0	0	0	0	0	0	0	0	0	0	0	0	0	5	0	7	0	0	20	0	0	3.2	6.42564	0.149749
181	Adenylosuccinate lyase OS=Homo sapiens OX=9606 GN=ADSL PE=1 SV=2	P30566	1	ADSL	55 kDa	18	2	10	2	25	0	3	13	11	2	8.6	8.30261	0.0172186	12	0	16	18	27	12	10	33	4	0	13.2	10.8505	0.150343
300	Nuclear transport factor 2 OS=Homo sapiens OX=9606 GN=NUTF2 PE=1 SV=1	P61970	1	NUTF2	14 kDa	2	2	0	0	0	7	0	0	0	0	1.1	2.23358	0.00220237	0	0	0	0	0	0	0	0	0	0	0	0	0.15381
219	GTP:AMP phosphotransferase AK3, mitochondrial OS=Homo sapiens OX=9606 GN=AK3 PE=1 SV=4	Q9UIJ7	1	AK3	26 kDa	0	0	0	0	0	0	13	0	0	0	1.3	4.11096	0.00260281	3	0	5	11	0	15	15	72	0	0	12.1	21.9213	0.156906
101	Acetyl-CoA acetyltransferase, mitochondrial OS=Homo sapiens OX=9606 GN=ACAT1 PE=1 SV=1	P24752	1	ACAT1	45 kDa	50	33	5	0	38	40	53	32	50	36	33.7	18.0435	0.0674727	61	0	44	58	92	88	50	148	3	29	57.3	44.2846	0.160853
239	Retinal dehydrogenase 1 OS=Homo sapiens OX=9606 GN=ALDH1A1 PE=1 SV=2	P00352	1	ALDH1A1	55 kDa	6	0	0	0	0	0	7	0	0	0	1.3	2.75076	0.00260281	0	0	3	30	0	5	7	32	0	0	7.7	12.5348	0.161513
108	Cytochrome b-c1 complex subunit 1, mitochondrial OS=Homo sapiens OX=9606 GN=UQCRC1 PE=1 SV=3	P31930	1	UQCRC1	53 kDa	32	11	0	0	8	6	32	89	67	28	27.3	29.8331	0.0546589	28	0	32	69	86	90	32	107	0	53	49.7	37.485	0.162222
186	Ubiquitin-like modifier-activating enzyme 1 OS=Homo sapiens OX=9606 GN=UBA1 PE=1 SV=3	P22314	1	UBA1	118 kDa	15	7	2	0	3	2	11	12	13	4	6.9	5.42525	0.0138149	9	0	29	14	17	17	11	49	0	1	14.7	15.1221	0.162802
177	WD repeat-containing protein 1 OS=Homo sapiens OX=9606 GN=WDR1 PE=1 SV=4	O75083	1	WDR1	66 kDa	3	0	0	0	0	0	23	0	27	0	5.3	10.4674	0.0106114	13	0	19	16	26	31	0	61	0	10	17.6	18.6976	0.163684
145	Glycogenin-1 OS=Homo sapiens OX=9606 GN=GYG1 PE=1 SV=4	P46976	1	GYG1	39 kDa	2	0	0	0	0	13	12	9	67	0	10.3	20.6185	0.0206222	28	0	37	37	67	47	7	55	0	3	28.1	24.5105	0.165677
269	Piezo-type mechanosensitive ion channel component 2 OS=Homo sapiens OX=9606 GN=PIEZO2 PE=1 SV=2	Q9H5I5	1	PIEZO2	318 kDa	0	0	0	0	0	0	0	0	0	0	0	0	0	0	0	3	0	3	0	0	0	0	0	0.6	1.26491	0.167851
109	Myosin regulatory light chain 2, skeletal muscle isoform OS=Homo sapiens OX=9606 GN=MYLPF PE=2 SV=1	Q96A32	1	MYLPF	19 kDa	0	55	0	0	17	0	21	33	0	0	12.6	19.0216	0.0252272	41	0	11	242	49	14	36	104	0	0	49.7	74.8139	0.171493
252	ADP-ribose glycohydrolase MACROD1 OS=Homo sapiens OX=9606 GN=MACROD1 PE=1 SV=2	Q9BQ69	1	MACROD1	36 kDa	0	0	0	0	0	0	0	0	0	0	0	0	0	0	0	0	0	0	7	0	9	0	0	1.6	3.40588	0.171558
85	Elongation factor 2 OS=Homo sapiens OX=9606 GN=EEF2 PE=1 SV=4	P13639	1	EEF2	95 kDa	66	29	14	6	27	48	105	49	101	25	47	34.3576	0.0941014	83	7	81	74	137	98	83	222	2	40	82.7	63.8854	0.172316
268	Cluster of Sodium/potassium-transporting ATPase subunit alpha-2 OS=Homo sapiens OX=9606 GN=ATP1A2 PE=1 SV=1 (P50993)	P50993 [4]	4	ATP1A2	112 kDa	0	0	0	0	0	0	0	0	0	0	0	0	0	0	0	5	0	7	0	0	25	0	0	3.7	7.90288	0.172867
225	Obg-like ATPase 1 OS=Homo sapiens OX=9606 GN=OLA1 PE=1 SV=2	Q9NTK5	1	OLA1	45 kDa	0	0	0	0	6	0	8	0	18	0	3.2	5.97774	0.00640691	10	0	18	7	16	14	1	24	0	0	9	8.76863	0.172919
215	Creatine kinase B-type OS=Homo sapiens OX=9606 GN=CKB PE=1 SV=1	P12277	1	CKB	43 kDa	13	0	0	0	0	6	21	0	9	11	6	7.36357	0.0120129	16	0	0	2	0	16	22	14	0	21	9.1	9.48039	0.173025
137	Phosphate carrier protein, mitochondrial OS=Homo sapiens OX=9606 GN=SLC25A3 PE=1 SV=2	Q00325	1	SLC25A3	40 kDa	27	10	0	0	3	7	22	23	43	14	14.9	13.844	0.0298322	25	0	25	27	49	51	23	48	0	27	27.5	18.198	0.174283
179	Cluster of cAMP-dependent protein kinase catalytic subunit alpha OS=Homo sapiens OX=9606 GN=PRKACA PE=1 SV=2 (P17612)	P17612 [2]	2	PRKACA	41 kDa	7	0	0	0	10	5	17	21	23	11	9.4	8.63069	0.0188203	11	4	17	11	32	28	22	25	0	7	15.7	10.7915	0.174578
96	Apolipoprotein A-I OS=Homo sapiens OX=9606 GN=APOA1 PE=1 SV=1	P02647	1	APOA1	31 kDa	80	36	18	45	0	47	47	27	67	62	42.9	23.8535	0.0858926	15	118	98	22	86	55	42	112	92	40	68	37.6976	0.184112
65	Cluster of Cofilin-2 OS=Homo sapiens OX=9606 GN=CFL2 PE=1 SV=1 (Q9Y281)	Q9Y281 [2]	2	CFL2	19 kDa	96	59	41	0	71	81	105	89	122	78	74.2	34.7013	0.14856	96	12	104	112	153	152	120	193	5	119	106.6	59.0973	0.187356
250	GTP-binding nuclear protein Ran OS=Homo sapiens OX=9606 GN=RAN PE=1 SV=3	P62826	1	RAN	24 kDa	0	0	1	0	0	0	0	0	0	0	0.1	0.316228	0.000200216	0	0	0	0	6	3	0	21	1	0	3.1	6.5904	0.187452
173	Acyl-CoA-binding protein OS=Homo sapiens OX=9606 GN=DBI PE=1 SV=2	P07108	1	DBI	10 kDa	13	8	0	0	0	0	18	0	26	0	6.5	9.48976	0.013014	19	0	10	3	24	29	27	33	0	0	14.5	13.3437	0.187577
210	Succinate dehydrogenase [ubiquinone] iron-sulfur subunit, mitochondrial OS=Homo sapiens OX=9606 GN=SDHB PE=1 SV=3	P21912	1	SDHB	32 kDa	0	0	0	0	0	0	8	6	23	0	3.7	7.39444	0.00740799	0	0	13	9	18	39	5	19	0	6	10.9	12.1514	0.189807
83	Citrate synthase, mitochondrial OS=Homo sapiens OX=9606 GN=CS PE=1 SV=2	O75390	1	CS	52 kDa	67	50	14	13	25	89	97	56	114	41	56.6	35.0973	0.113322	93	5	108	112	94	129	108	128	16	52	84.5	44.6772	0.190467
88	Cluster of Puromycin-sensitive aminopeptidase OS=Homo sapiens OX=9606 GN=NPEPPS PE=1 SV=2 (P55786)	P55786 [2]	2	NPEPPS	103 kDa	60	45	18	0	23	42	77	40	111	28	44.4	31.9068	0.0888958	73	0	108	91	124	82	84	150	4	41	75.7	48.6736	0.192132
202	Band 3 anion transport protein OS=Homo sapiens OX=9606 GN=SLC4A1 PE=1 SV=3	P02730	1	SLC4A1	102 kDa	34	25	0	16	0	15	0	25	0	27	14.2	13.3317	0.0284306	0	51	2	0	0	0	0	0	7	0	6	15.9652	0.192394
355	Cluster of Hexokinase-1 OS=Homo sapiens OX=9606 GN=HK1 PE=1 SV=3 (P19367)	P19367 [2]	2	HK1	102 kDa	0	0	0	0	0	0	0	0	0	0	0	0	0	0	0	0	2	0	0	0	4	0	0	0.6	1.3499	0.193422
334	Cluster of Immunoglobulin heavy constant alpha 1 OS=Homo sapiens OX=9606 GN=IGHA1 PE=1 SV=2 (P01876)	P01876 [3]	3	IGHA1	38 kDa	0	0	0	0	0	0	0	0	0	0	0	0	0	0	5	10	0	0	0	0	0	0	0	1.5	3.37474	0.193422
193	Mitochondrial 2-oxoglutarate/malate carrier protein OS=Homo sapiens OX=9606 GN=SLC25A11 PE=1 SV=3	Q02978	1	SLC25A11	34 kDa	2	6	0	0	0	0	15	25	17	3	6.8	8.97899	0.0136147	10	0	9	19	15	29	3	39	0	7	13.1	12.7841	0.198747
34	Malate dehydrogenase, mitochondrial OS=Homo sapiens OX=9606 GN=MDH2 PE=1 SV=3	P40926	1	MDH2	36 kDa	366	239	149	91	216	325	309	272	311	255	253.3	83.9591	0.507147	314	162	318	341	378	382	402	431	124	271	312.3	101.062	0.199679
320	Fibrinogen gamma chain OS=Homo sapiens OX=9606 GN=FGG PE=1 SV=3	P02679	1	FGG	52 kDa	0	0	0	0	0	0	0	0	0	0	0	0	0	0	0	9	0	0	0	0	4	0	0	1.3	2.98329	0.201495
208	1,4-alpha-glucan-branching enzyme OS=Homo sapiens OX=9606 GN=GBE1 PE=1 SV=3	Q04446	1	GBE1	80 kDa	8	0	7	0	14	3	6	3	9	0	5	4.6428	0.0100108	10	0	9	4	25	12	0	23	0	3	8.6	9.21593	0.204205
30	ATP-dependent 6-phosphofructokinase, muscle type OS=Homo sapiens OX=9606 GN=PFKM PE=1 SV=2	P08237	1	PFKM	85 kDa	446	262	244	20	301	200	439	384	509	124	292.9	154.498	0.586432	517	32	547	661	638	554	350	629	109	227	426.4	231.369	0.205153
143	60 kDa heat shock protein, mitochondrial OS=Homo sapiens OX=9606 GN=HSPD1 PE=1 SV=2	P10809	1	HSPD1	61 kDa	9	14	0	0	12	22	23	25	18	13	13.6	8.83428	0.0272294	8	0	29	11	34	39	19	49	0	17	20.6	16.7013	0.206022
189	2,4-dienoyl-CoA reductase, mitochondrial OS=Homo sapiens OX=9606 GN=DECR1 PE=1 SV=1	Q16698	1	DECR1	36 kDa	3	0	0	0	0	8	18	0	31	0	6	10.5304	0.0120129	11	0	14	15	22	41	6	45	0	0	15.4	16.3177	0.207154
66	Cluster of Keratin, type I cytoskeletal 10 OS=Homo sapiens OX=9606 GN=KRT10 PE=1 SV=6 (P13645)	P13645 [15]	15	KRT10	59 kDa	114	27	8	1	9	63	80	43	172	18	53.5	55.1508	0.107115	59	17	417	34	100	226	17	109	97	72	114.8	122.413	0.210064
71	Very long-chain specific acyl-CoA dehydrogenase, mitochondrial OS=Homo sapiens OX=9606 GN=ACADVL PE=1 SV=1	P49748	1	ACADVL	70 kDa	85	43	22	0	36	76	137	59	163	42	66.3	50.8332	0.132743	122	0	122	134	172	163	115	187	0	56	107.1	67.0844	0.215068
279	Nebulin OS=Homo sapiens OX=9606 GN=NEB PE=1 SV=5	P20929	1	NEB	773 kDa	0	0	0	0	0	0	0	0	0	0	0	0	0	0	0	2	10	0	0	1	0	0	0	1.3	3.12872	0.221368
207	Titin OS=Homo sapiens OX=9606 GN=TTN PE=1 SV=4	Q8WZ42	1	TTN	3816 kDa	3	2	0	0	2	2	10	0	10	0	2.9	3.90014	0.00580626	5	1	6	21	8	3	5	26	0	0	7.5	8.91004	0.22239
301	LIM domain-binding protein 3 OS=Homo sapiens OX=9606 GN=LDB3 PE=1 SV=2	O75112	1	LDB3	77 kDa	0	0	0	0	0	0	0	0	0	0	0	0	0	0	0	0	0	0	0	3	9	0	0	1.2	2.89828	0.222868
330	Vacuolar protein sorting-associated protein 13D OS=Homo sapiens OX=9606 GN=VPS13D PE=1 SV=2	Q5THJ4	1	VPS13D	492 kDa	3	0	0	0	0	0	1	0	0	0	0.4	0.966092	0.000800863	0	0	0	0	0	0	0	0	0	0	0	0	0.222868
331	Inositol monophosphatase 2 OS=Homo sapiens OX=9606 GN=IMPA2 PE=1 SV=1	O14732	1	IMPA2	31 kDa	0	0	0	0	0	0	0	0	0	0	0	0	0	0	0	6	0	0	0	0	2	0	0	0.8	1.93218	0.222868
288	Gelsolin OS=Homo sapiens OX=9606 GN=GSN PE=1 SV=1	P06396	1	GSN	86 kDa	0	0	0	0	0	0	0	0	2	0	0.2	0.632456	0.000400432	0	0	0	0	9	1	0	21	0	0	3.1	6.88719	0.223529
77	Cluster of Keratin, type II cytoskeletal 2 epidermal OS=Homo sapiens OX=9606 GN=KRT2 PE=1 SV=2 (P35908)	P35908 [17]	17	KRT2	65 kDa	81	41	36	0	0	38	63	42	152	36	48.9	43.7199	0.0979055	38	38	320	32	89	196	27	63	76	51	93	93.8284	0.228252
74	Myosin light chain 1/3, skeletal muscle isoform OS=Homo sapiens OX=9606 GN=MYL1 PE=1 SV=3	P05976	1	MYL1	21 kDa	60	79	95	27	118	48	63	93	57	59	69.9	26.4804	0.139951	87	22	57	284	85	94	142	180	56	64	107.1	76.8193	0.228725
292	Vitamin D-binding protein OS=Homo sapiens OX=9606 GN=GC PE=1 SV=2	P02774	1	GC	53 kDa	0	0	0	0	0	0	0	0	0	0	0	0	0	0	0	3	0	0	0	0	10	0	0	1.3	3.19896	0.230844
48	Cluster of Heat shock 70 kDa protein 1B OS=Homo sapiens OX=9606 GN=HSPA1B PE=1 SV=1 (P0DMV9)	P0DMV9 [4]	4	HSPA1B	70 kDa	118	137	8	0	76	138	204	159	258	115	121.3	79.6702	0.242862	208	7	212	223	272	226	157	361	0	206	187.2	110.561	0.231084
236	Calmodulin-3 OS=Homo sapiens OX=9606 GN=CALM3 PE=1 SV=1	P0DP25	1	CALM3	17 kDa	0	0	0	0	0	0	0	0	0	0	0	0	0	0	0	0	0	11	0	0	37	0	0	4.8	11.8303	0.231525
171	Delta(3,5)-Delta(2,4)-dienoyl-CoA isomerase, mitochondrial OS=Homo sapiens OX=9606 GN=ECH1 PE=1 SV=2	Q13011	1	ECH1	36 kDa	1	8	0	0	0	11	11	7	26	19	8.3	8.84496	0.0166179	27	4	1	10	22	24	13	56	0	10	16.7	16.7402	0.234016
114	Fumarate hydratase, mitochondrial OS=Homo sapiens OX=9606 GN=FH PE=1 SV=3	P07954	1	FH	55 kDa	48	18	7	0	20	33	47	27	49	18	26.7	17.3208	0.0534576	29	13	45	33	49	52	51	110	2	24	40.8	29.559	0.2396
79	PDZ and LIM domain protein 3 OS=Homo sapiens OX=9606 GN=PDLIM3 PE=1 SV=1	Q53GG5	1	PDLIM3	39 kDa	55	66	24	5	47	85	111	63	125	30	61.1	37.8578	0.122332	154	8	74	80	91	137	107	186	0	68	90.5	59.135	0.241567
144	Glutathione S-transferase omega-1 OS=Homo sapiens OX=9606 GN=GSTO1 PE=1 SV=2	P78417	1	GSTO1	28 kDa	28	13	0	0	6	15	0	11	32	18	12.3	11.4022	0.0246265	23	0	27	21	24	24	10	51	0	25	20.5	14.8118	0.242632
224	Dual specificity protein phosphatase 3 OS=Homo sapiens OX=9606 GN=DUSP3 PE=1 SV=1	P51452	1	DUSP3	20 kDa	5	0	0	0	0	3	15	0	17	0	4	6.56591	0.00800863	22	0	18	15	8	5	0	32	0	0	10	11.2842	0.243915
248	ATP synthase subunit d, mitochondrial OS=Homo sapiens OX=9606 GN=ATP5PD PE=1 SV=3	O75947	1	ATP5PD	18 kDa	0	0	0	0	0	0	0	2	5	0	0.7	1.63639	0.00140151	0	0	0	0	0	10	3	21	0	0	3.4	6.94742	0.243961
112	Galectin-1 OS=Homo sapiens OX=9606 GN=LGALS1 PE=1 SV=2	P09382	1	LGALS1	15 kDa	105	66	21	0	24	29	56	45	78	32	45.6	31.117	0.0912984	62	0	49	45	20	31	10	47	10	30	30.4	20.2715	0.245492
302	Leucine-rich repeat-containing protein 20 OS=Homo sapiens OX=9606 GN=LRRC20 PE=1 SV=1	Q8TCA0	1	LRRC20	21 kDa	0	0	0	0	0	0	0	0	0	0	0	0	0	0	0	0	0	0	0	5	22	0	0	2.7	6.961	0.251105
140	Cluster of 2-oxoglutarate dehydrogenase, mitochondrial OS=Homo sapiens OX=9606 GN=OGDH PE=1 SV=3 (Q02218)	Q02218 [2]	2	OGDH	116 kDa	13	6	0	4	11	10	24	21	32	23	14.4	10.2111	0.0288311	15	0	19	41	31	38	19	56	0	11	23	18.2574	0.261248
270	Cluster of N(G),N(G)-dimethylarginine dimethylaminohydrolase 1 OS=Homo sapiens OX=9606 GN=DDAH1 PE=1 SV=3 (O94760)	O94760 [2]	2	DDAH1	31 kDa	0	0	0	0	0	0	0	3	0	0	0.3	0.948683	0.000600647	0	0	0	0	0	0	5	29	0	0	3.4	9.13114	0.262347
163	Cluster of Eukaryotic translation initiation factor 5A-1 OS=Homo sapiens OX=9606 GN=EIF5A PE=1 SV=2 (P63241)	P63241 [2]	2	EIF5A	17 kDa	0	10	3	0	5	5	7	15	8	0	5.3	4.90011	0.0106114	12	3	4	8	7	6	6	22	3	4	7.5	5.77831	0.263036
315	Adenosylhomocysteinase OS=Homo sapiens OX=9606 GN=AHCY PE=1 SV=4	P23526	1	AHCY	48 kDa	0	0	0	0	0	0	0	0	1	0	0.1	0.316228	0.000200216	0	0	0	0	5	0	0	19	0	0	2.4	6.0406	0.263093
346	Electron transfer flavoprotein-ubiquinone oxidoreductase, mitochondrial OS=Homo sapiens OX=9606 GN=ETFDH PE=1 SV=2	Q16134	1	ETFDH	68 kDa	0	0	0	0	0	0	0	0	0	0	0	0	0	0	0	0	0	1	6	0	0	0	0	0.7	1.88856	0.271246
129	Cytochrome c1, heme protein, mitochondrial OS=Homo sapiens OX=9606 GN=CYC1 PE=1 SV=3	P08574	1	CYC1	35 kDa	26	23	0	0	0	19	25	46	38	35	21.2	16.6052	0.0424458	24	0	21	51	41	53	27	51	0	47	31.5	20.3429	0.271828
217	Methanethiol oxidase OS=Homo sapiens OX=9606 GN=SELENBP1 PE=1 SV=2	Q13228	1	SELENBP1	52 kDa	5	4	0	0	0	25	8	0	3	7	5.2	7.58361	0.0104112	0	0	18	15	3	28	3	14	0	4	8.5	9.66379	0.278873
286	Complement C3 OS=Homo sapiens OX=9606 GN=C3 PE=1 SV=2	P01024	1	C3	187 kDa	2	0	0	0	0	0	0	0	0	1	0.3	0.674949	0.000600647	0	8	0	0	0	0	0	8	0	0	1.6	3.3731	0.281907
348	Adenylate kinase 2, mitochondrial OS=Homo sapiens OX=9606 GN=AK2 PE=1 SV=2	P54819	1	AK2	26 kDa	0	0	0	0	0	0	0	0	0	0	0	0	0	0	0	0	0	1	0	0	9	0	0	1	2.82843	0.292506
98	Myc box-dependent-interacting protein 1 OS=Homo sapiens OX=9606 GN=BIN1 PE=1 SV=1	O00499	1	BIN1	65 kDa	39	22	28	19	49	46	65	61	85	27	44.1	21.3929	0.0882952	54	20	62	45	92	58	40	139	21	46	57.7	35.2737	0.293411
89	Protein NDRG2 OS=Homo sapiens OX=9606 GN=NDRG2 PE=1 SV=2	Q9UN36	1	NDRG2	41 kDa	92	43	31	0	23	58	103	37	69	36	49.2	31.615	0.0985062	72	8	109	87	78	76	81	112	2	56	68.1	37.1587	0.295428
158	Voltage-dependent anion-selective channel protein 2 OS=Homo sapiens OX=9606 GN=VDAC2 PE=1 SV=2	P45880	1	VDAC2	32 kDa	12	2	0	0	0	2	32	32	39	9	12.8	15.5048	0.0256276	21	0	10	39	37	45	15	35	0	16	21.8	16.3626	0.298264
90	Thioredoxin-dependent peroxide reductase, mitochondrial OS=Homo sapiens OX=9606 GN=PRDX3 PE=1 SV=3	P30048	1	PRDX3	28 kDa	74	37	18	4	49	48	79	60	101	58	52.8	28.7085	0.105714	73	15	87	30	94	105	100	114	10	65	69.3	38.2682	0.298877
176	Epoxide hydrolase 1 OS=Homo sapiens OX=9606 GN=EPHX1 PE=1 SV=1	P07099	1	EPHX1	53 kDa	0	4	3	0	0	16	1	23	44	8	9.9	14.263	0.0198214	2	0	23	28	15	46	0	31	4	20	16.9	15.5596	0.300093
254	Enoyl-CoA delta isomerase 1, mitochondrial OS=Homo sapiens OX=9606 GN=ECI1 PE=1 SV=1	P42126	1	ECI1	33 kDa	2	0	0	0	0	0	0	0	8	0	1	2.53859	0.00200216	0	0	3	0	7	5	0	26	0	0	4.1	8.10281	0.30495
226	[Protein ADP-ribosylarginine] hydrolase-like protein 1 OS=Homo sapiens OX=9606 GN=ADPRHL1 PE=2 SV=1	Q8NDY3	1	ADPRHL1	40 kDa	13	4	0	0	0	0	0	7	12	3	3.9	5.10882	0.00780842	16	0	3	12	3	2	5	29	0	0	7	9.4163	0.312916
35	Filamin-C OS=Homo sapiens OX=9606 GN=FLNC PE=1 SV=3	Q14315	1	FLNC	291 kDa	53	175	19	3	150	248	360	196	604	83	189.1	182.556	0.378608	513	28	180	676	559	147	130	632	0	356	322.1	256.687	0.313207
105	Medium-chain specific acyl-CoA dehydrogenase, mitochondrial OS=Homo sapiens OX=9606 GN=ACADM PE=1 SV=1	P11310	1	ACADM	47 kDa	51	24	10	0	7	61	33	30	90	24	33	27.5318	0.0660712	55	5	94	22	39	111	54	78	7	19	48.4	36.8124	0.313517
54	Cluster of Peroxiredoxin-1 OS=Homo sapiens OX=9606 GN=PRDX1 PE=1 SV=1 (Q06830)	Q06830 [2]	2	PRDX1	22 kDa	213	149	27	0	25	169	205	112	177	133	121	77.933	0.242261	190	8	249	200	215	197	207	226	0	183	167.5	88.2235	0.314894
261	ATP synthase subunit delta, mitochondrial OS=Homo sapiens OX=9606 GN=ATP5F1D PE=1 SV=2	P30049	1	ATP5F1D	17 kDa	0	0	0	0	0	0	0	0	0	0	0	0	0	0	0	0	0	1	0	0	17	0	0	1.8	5.34997	0.315063
150	Alpha-1-acid glycoprotein 1 OS=Homo sapiens OX=9606 GN=ORM1 PE=1 SV=1	P02763	1	ORM1	24 kDa	41	27	0	0	39	19	12	31	8	5	18.2	15.5406	0.0364393	0	46	18	0	0	0	0	29	18	0	11.1	16.2375	0.315575
117	Annexin A5 OS=Homo sapiens OX=9606 GN=ANXA5 PE=1 SV=2	P08758	1	ANXA5	36 kDa	59	40	0	0	13	32	46	14	64	21	28.9	23.0239	0.0578624	54	8	53	42	25	55	55	59	12	38	40.1	18.9059	0.318842
106	Hydroxyacyl-coenzyme A dehydrogenase, mitochondrial OS=Homo sapiens OX=9606 GN=HADH PE=1 SV=3	Q16836	1	HADH	34 kDa	54	31	16	8	27	38	39	41	23	47	32.4	14.1908	0.0648699	32	27	49	33	43	39	61	54	11	36	38.5	14.3159	0.319535
290	Glutaredoxin-1 OS=Homo sapiens OX=9606 GN=GLRX PE=1 SV=2	P35754	1	GLRX	12 kDa	0	0	0	0	0	0	5	0	10	0	1.5	3.37474	0.00300324	0	0	0	0	0	0	0	3	0	0	0.3	0.948683	0.325046
62	Fructose-bisphosphate aldolase C OS=Homo sapiens OX=9606 GN=ALDOC PE=1 SV=2	P09972	1	ALDOC	39 kDa	173	79	0	0	38	53	152	21	124	0	64	65.3061	0.128138	96	0	121	110	129	139	155	193	0	23	96.6	67.0045	0.328112
61	Superoxide dismutase [Mn], mitochondrial OS=Homo sapiens OX=9606 GN=SOD2 PE=1 SV=3	P04179	1	SOD2	25 kDa	141	63	21	0	73	107	168	62	147	93	87.5	54.6021	0.175189	102	27	121	99	183	145	175	219	0	98	116.9	68.0056	0.331524
115	ATP synthase subunit O, mitochondrial OS=Homo sapiens OX=9606 GN=ATP5PO PE=1 SV=1	P48047	1	ATP5PO	23 kDa	5	50	25	0	39	39	54	74	54	44	38.4	22.8288	0.0768829	17	0	18	22	21	67	32	89	0	25	29.1	28.1443	0.332033
92	Trifunctional enzyme subunit alpha, mitochondrial OS=Homo sapiens OX=9606 GN=HADHA PE=1 SV=2	P40939	1	HADHA	83 kDa	50	40	29	6	43	44	86	57	61	61	47.7	21.3336	0.095503	71	9	50	79	80	83	44	143	4	67	63	39.9333	0.333412
50	Cluster of Myosin-2 OS=Homo sapiens OX=9606 GN=MYH2 PE=1 SV=1 (Q9UKX2)	Q9UKX2 [6]	6	MYH2	223 kDa	0	0	0	0	0	0	0	0	0	0	0	0	0	5	0	3	3233	5	0	3	47	0	0	329.6	1020.25	0.333645
59	Ankyrin repeat domain-containing protein 2 OS=Homo sapiens OX=9606 GN=ANKRD2 PE=1 SV=3	Q9GZV1	1	ANKRD2	40 kDa	0	144	5	19	47	73	196	177	195	106	96.2	78.26	0.192608	59	63	102	125	167	103	182	272	23	166	126.2	72.9578	0.338842
57	Aldo-keto reductase family 1 member B1 OS=Homo sapiens OX=9606 GN=AKR1B1 PE=1 SV=3	P15121	1	AKR1B1	36 kDa	125	116	66	8	110	130	162	93	156	99	106.5	44.8559	0.21323	151	43	147	160	172	136	169	161	45	121	130.5	48.0561	0.340894
93	Cluster of Myosin-7 OS=Homo sapiens OX=9606 GN=MYH7 PE=1 SV=5 (P12883)	P12883 [2]	2	MYH7	223 kDa	0	0	0	0	0	0	0	0	0	0	0	0	0	0	0	0	1146	0	0	0	5	0	0	115.1	362.225	0.341223
251	Cluster of GTP-binding protein SAR1b OS=Homo sapiens OX=9606 GN=SAR1B PE=1 SV=1 (Q9Y6B6)	Q9Y6B6 [2]	2	SAR1B	22 kDa	8	0	0	0	0	0	0	0	0	0	0.8	2.52982	0.00160173	0	0	0	0	0	0	0	0	0	0	0	0	0.343436
238	LINE-1 type transposase domain-containing protein 1 OS=Homo sapiens OX=9606 GN=L1TD1 PE=1 SV=1	Q5T7N2	1	L1TD1	99 kDa	0	7	0	0	0	0	0	0	0	0	0.7	2.21359	0.00140151	0	0	0	0	0	0	0	0	0	0	0	0	0.343436
295	SH2 domain-containing adapter protein F OS=Homo sapiens OX=9606 GN=SHF PE=1 SV=2	Q7M4L6	1	SHF	47 kDa	0	0	0	0	0	0	0	0	0	6	0.6	1.89737	0.00120129	0	0	0	0	0	0	0	0	0	0	0	0	0.343436
332	Glutaredoxin-3 OS=Homo sapiens OX=9606 GN=GLRX3 PE=1 SV=2	O76003	1	GLRX3	37 kDa	0	0	0	0	5	0	0	0	0	0	0.5	1.58114	0.00100108	0	0	0	0	0	0	0	0	0	0	0	0	0.343436
352	Cytochrome c oxidase subunit 7A1, mitochondrial OS=Homo sapiens OX=9606 GN=COX7A1 PE=1 SV=2	P24310	1	COX7A1	9 kDa	0	0	0	0	0	0	0	0	5	0	0.5	1.58114	0.00100108	0	0	0	0	0	0	0	0	0	0	0	0	0.343436
263	Dynein heavy chain 9, axonemal OS=Homo sapiens OX=9606 GN=DNAH9 PE=1 SV=3	Q9NYC9	1	DNAH9	512 kDa	0	0	0	0	0	0	0	0	4	0	0.4	1.26491	0.000800863	0	0	0	0	0	0	0	0	0	0	0	0	0.343436
287	Cytochrome b-c1 complex subunit 8 OS=Homo sapiens OX=9606 GN=UQCRQ PE=1 SV=4	O14949	1	UQCRQ	10 kDa	0	0	0	0	0	0	0	0	4	0	0.4	1.26491	0.000800863	0	0	0	0	0	0	0	0	0	0	0	0	0.343436
274	VPS35 endosomal protein sorting factor-like OS=Homo sapiens OX=9606 GN=VPS35L PE=1 SV=2	Q7Z3J2	1	VPS35L	110 kDa	0	0	0	0	0	0	0	3	0	0	0.3	0.948683	0.000600647	0	0	0	0	0	0	0	0	0	0	0	0	0.343436
323	HLA class II histocompatibility antigen, DR beta 4 chain OS=Homo sapiens OX=9606 GN=HLA-DRB4 PE=1 SV=2	P13762	1	HLA-DRB4	30 kDa	3	0	0	0	0	0	0	0	0	0	0.3	0.948683	0.000600647	0	0	0	0	0	0	0	0	0	0	0	0	0.343436
354	RNA polymerase II subunit A C-terminal domain phosphatase OS=Homo sapiens OX=9606 GN=CTDP1 PE=1 SV=3	Q9Y5B0	1	CTDP1	104 kDa	0	0	0	0	0	0	0	3	0	0	0.3	0.948683	0.000600647	0	0	0	0	0	0	0	0	0	0	0	0	0.343436
188	Intracellular hyaluronan-binding protein 4 OS=Homo sapiens OX=9606 GN=HABP4 PE=1 SV=1	Q5JVS0	1	HABP4	46 kDa	0	0	0	0	0	0	0	2	0	0	0.2	0.632456	0.000400432	0	0	0	0	0	0	0	0	0	0	0	0	0.343436
242	Glutamate receptor-interacting protein 2 OS=Homo sapiens OX=9606 GN=GRIP2 PE=1 SV=4	Q9C0E4	1	GRIP2	113 kDa	0	0	0	0	0	0	0	2	0	0	0.2	0.632456	0.000400432	0	0	0	0	0	0	0	0	0	0	0	0	0.343436
310	Calsequestrin-2 OS=Homo sapiens OX=9606 GN=CASQ2 PE=1 SV=2	O14958	1	CASQ2	46 kDa	0	0	0	0	0	2	0	0	0	0	0.2	0.632456	0.000400432	0	0	0	0	0	0	0	0	0	0	0	0	0.343436
327	LIM and calponin homology domains-containing protein 1 OS=Homo sapiens OX=9606 GN=LIMCH1 PE=1 SV=4	Q9UPQ0	1	LIMCH1	122 kDa	0	2	0	0	0	0	0	0	0	0	0.2	0.632456	0.000400432	0	0	0	0	0	0	0	0	0	0	0	0	0.343436
333	Vimentin OS=Homo sapiens OX=9606 GN=VIM PE=1 SV=4	P08670	1	VIM	54 kDa	0	0	0	0	0	0	0	0	2	0	0.2	0.632456	0.000400432	0	0	0	0	0	0	0	0	0	0	0	0	0.343436
335	ADAMTS-like protein 1 OS=Homo sapiens OX=9606 GN=ADAMTSL1 PE=1 SV=4	Q8N6G6	1	ADAMTSL1	193 kDa	0	0	0	0	0	2	0	0	0	0	0.2	0.632456	0.000400432	0	0	0	0	0	0	0	0	0	0	0	0	0.343436
343	Ryanodine receptor 2 OS=Homo sapiens OX=9606 GN=RYR2 PE=1 SV=3	Q92736	1	RYR2	565 kDa	0	2	0	0	0	0	0	0	0	0	0.2	0.632456	0.000400432	0	0	0	0	0	0	0	0	0	0	0	0	0.343436
347	Isochorismatase domain-containing protein 2 OS=Homo sapiens OX=9606 GN=ISOC2 PE=1 SV=1	Q96AB3	1	ISOC2	22 kDa	0	0	0	0	0	0	2	0	0	0	0.2	0.632456	0.000400432	0	0	0	0	0	0	7	0	0	0	0.7	2.21359	0.343436
356	Neuralized-like protein 4 OS=Homo sapiens OX=9606 GN=NEURL4 PE=1 SV=2	Q96JN8	1	NEURL4	167 kDa	0	2	0	0	0	0	0	0	0	0	0.2	0.632456	0.000400432	0	0	0	0	0	0	0	0	0	0	0	0	0.343436
358	Leukotriene A-4 hydrolase OS=Homo sapiens OX=9606 GN=LTA4H PE=1 SV=2	P09960	1	LTA4H	69 kDa	0	0	0	0	0	0	0	0	2	0	0.2	0.632456	0.000400432	0	0	0	0	0	0	0	0	0	0	0	0	0.343436
370	Transformation/transcription domain-associated protein OS=Homo sapiens OX=9606 GN=TRRAP PE=1 SV=3	Q9Y4A5	1	TRRAP	438 kDa	2	0	0	0	0	0	0	0	0	0	0.2	0.632456	0.000400432	0	0	0	0	0	0	0	0	0	0	0	0	0.343436
378	Cholesterol 24-hydroxylase OS=Homo sapiens OX=9606 GN=CYP46A1 PE=1 SV=1	Q9Y6A2	1	CYP46A1	57 kDa	2	0	0	0	0	0	0	0	0	0	0.2	0.632456	0.000400432	0	0	0	0	0	0	0	0	0	0	0	0	0.343436
223	Myosin-IIIa OS=Homo sapiens OX=9606 GN=MYO3A PE=1 SV=2	Q8NEV4	1	MYO3A	186 kDa	0	0	0	0	1	0	0	0	0	0	0.1	0.316228	0.000200216	0	0	0	0	0	0	0	0	0	0	0	0	0.343436
325	Myosin phosphatase Rho-interacting protein OS=Homo sapiens OX=9606 GN=MPRIP PE=1 SV=3	Q6WCQ1	1	MPRIP	117 kDa	0	0	0	0	0	1	0	0	0	0	0.1	0.316228	0.000200216	0	0	0	0	0	0	0	0	0	0	0	0	0.343436
328	Mucin-16 OS=Homo sapiens OX=9606 GN=MUC16 PE=1 SV=3	Q8WXI7	1	MUC16	1519 kDa	0	0	0	0	0	0	0	1	0	0	0.1	0.316228	0.000200216	0	0	0	0	0	0	0	0	0	0	0	0	0.343436
351	Alpha-1,3-mannosyl-glycoprotein 4-beta-N-acetylglucosaminyltransferase B OS=Homo sapiens OX=9606 GN=MGAT4B PE=1 SV=1	Q9UQ53	1	MGAT4B	63 kDa	1	0	0	0	0	0	0	0	0	0	0.1	0.316228	0.000200216	0	0	0	0	0	0	0	0	0	0	0	0	0.343436
364	Delta-aminolevulinic acid dehydratase OS=Homo sapiens OX=9606 GN=ALAD PE=1 SV=1	P13716	1	ALAD	36 kDa	0	0	0	0	0	0	0	1	0	0	0.1	0.316228	0.000200216	0	0	0	0	0	0	0	0	0	0	0	0	0.343436
365	eIF-2-alpha kinase activator GCN1 OS=Homo sapiens OX=9606 GN=GCN1 PE=1 SV=6	Q92616	1	GCN1	293 kDa	0	0	0	0	0	0	0	1	0	0	0.1	0.316228	0.000200216	0	0	0	0	0	0	0	0	0	0	0	0	0.343436
373	E3 ubiquitin-protein ligase HUWE1 OS=Homo sapiens OX=9606 GN=HUWE1 PE=1 SV=3	Q7Z6Z7	1	HUWE1	482 kDa	0	1	0	0	0	0	0	0	0	0	0.1	0.316228	0.000200216	0	0	0	0	0	0	0	0	0	0	0	0	0.343436
113	Meiosis-specific coiled-coil domain-containing protein MEIOC OS=Homo sapiens OX=9606 GN=MEIOC PE=2 SV=3	A2RUB1	1	MEIOC	108 kDa	0	0	0	0	0	0	0	0	0	0	0	0	0	0	0	0	0	20	0	0	0	0	0	2	6.32456	0.343436
190	DNA replication licensing factor MCM7 OS=Homo sapiens OX=9606 GN=MCM7 PE=1 SV=4	P33993	1	MCM7	81 kDa	0	0	0	0	0	0	0	0	0	0	0	0	0	0	0	0	0	0	0	3	0	0	0	0.3	0.948683	0.343436
231	Troponin T, slow skeletal muscle OS=Homo sapiens OX=9606 GN=TNNT1 PE=1 SV=4	P13805	1	TNNT1	33 kDa	0	0	0	0	0	0	0	0	0	0	0	0	0	0	0	0	39	0	0	0	0	0	0	3.9	12.3329	0.343436
240	Very long-chain acyl-CoA synthetase OS=Homo sapiens OX=9606 GN=SLC27A2 PE=1 SV=2	O14975	1	SLC27A2	70 kDa	0	0	0	0	0	0	0	0	0	0	0	0	0	0	0	0	0	0	0	0	3	0	0	0.3	0.948683	0.343436
243	Cluster of Alpha-actinin-2 OS=Homo sapiens OX=9606 GN=ACTN2 PE=1 SV=1 (P35609)	P35609 [3]	3	ACTN2	104 kDa	0	0	0	0	0	0	0	0	0	0	0	0	0	0	0	0	120	0	0	0	0	0	0	12	37.9473	0.343436
253	TRAF family member-associated NF-kappa-B activator OS=Homo sapiens OX=9606 GN=TANK PE=1 SV=2	Q92844	1	TANK	48 kDa	0	0	0	0	0	0	0	0	0	0	0	0	0	0	0	4	0	0	0	0	0	0	0	0.4	1.26491	0.343436
264	Cluster of Aldo-keto reductase family 1 member C2 OS=Homo sapiens OX=9606 GN=AKR1C2 PE=1 SV=3 (P52895)	P52895 [3]	3	AKR1C2	37 kDa	0	0	0	0	0	0	0	0	0	0	0	0	0	0	0	4	0	0	0	0	0	0	0	0.4	1.26491	0.343436
272	Zinc finger protein 304 OS=Homo sapiens OX=9606 GN=ZNF304 PE=1 SV=2	Q9HCX3	1	ZNF304	75 kDa	0	0	0	0	0	0	0	0	0	0	0	0	0	2	0	0	0	0	0	0	0	0	0	0.2	0.632456	0.343436
277	Glutamate receptor ionotropic, kainate 3 OS=Homo sapiens OX=9606 GN=GRIK3 PE=2 SV=3	Q13003	1	GRIK3	104 kDa	0	0	0	0	0	0	0	0	0	0	0	0	0	0	0	0	0	0	0	0	0	0	2	0.2	0.632456	0.343436
285	Interferon alpha-2 OS=Homo sapiens OX=9606 GN=IFNA2 PE=1 SV=1	P01563	1	IFNA2	22 kDa	0	0	0	0	0	0	0	0	0	0	0	0	0	0	0	0	0	2	0	0	0	0	0	0.2	0.632456	0.343436
289	NADH dehydrogenase [ubiquinone] 1 alpha subcomplex subunit 8 OS=Homo sapiens OX=9606 GN=NDUFA8 PE=1 SV=3	P51970	1	NDUFA8	20 kDa	0	0	0	0	0	0	0	0	0	0	0	0	0	0	0	0	0	0	3	0	0	0	0	0.3	0.948683	0.343436
291	Cluster of Moesin OS=Homo sapiens OX=9606 GN=MSN PE=1 SV=3 (P26038)	P26038 [3]	3	MSN	68 kDa	0	0	0	0	0	0	0	0	0	0	0	0	0	0	0	0	0	0	0	0	3	0	0	0.3	0.948683	0.343436
294	Adenylyl cyclase-associated protein 2 OS=Homo sapiens OX=9606 GN=CAP2 PE=1 SV=1	P40123	1	CAP2	53 kDa	0	0	0	0	0	0	0	0	0	0	0	0	0	0	0	0	0	0	0	0	3	0	0	0.3	0.948683	0.343436
296	Voltage-dependent N-type calcium channel subunit alpha-1B OS=Homo sapiens OX=9606 GN=CACNA1B PE=1 SV=1	Q00975	1	CACNA1B	263 kDa	0	0	0	0	0	0	0	0	0	0	0	0	0	0	0	4	0	0	0	0	0	0	0	0.4	1.26491	0.343436
298	Biorientation of chromosomes in cell division protein 1-like 1 OS=Homo sapiens OX=9606 GN=BOD1L1 PE=1 SV=2	Q8NFC6	1	BOD1L1	330 kDa	0	0	0	0	0	0	0	0	0	0	0	0	0	0	0	0	0	0	0	5	0	0	0	0.5	1.58114	0.343436
303	Succinate-semialdehyde dehydrogenase, mitochondrial OS=Homo sapiens OX=9606 GN=ALDH5A1 PE=1 SV=2	P51649	1	ALDH5A1	57 kDa	0	0	0	0	0	0	0	0	0	0	0	0	0	0	0	0	0	0	18	0	0	0	0	1.8	5.6921	0.343436
306	Sarcoplasmic reticulum histidine-rich calcium-binding protein OS=Homo sapiens OX=9606 GN=HRC PE=1 SV=1	P23327	1	HRC	80 kDa	0	0	0	0	0	0	0	0	0	0	0	0	0	0	0	0	0	0	0	0	33	0	0	3.3	10.4355	0.343436
307	Probable E3 ubiquitin-protein ligase HECTD4 OS=Homo sapiens OX=9606 GN=HECTD4 PE=1 SV=5	Q9Y4D8	1	HECTD4	439 kDa	0	0	0	0	0	0	0	0	0	0	0	0	0	0	0	0	0	2	0	0	0	0	0	0.2	0.632456	0.343436
308	Dynein heavy chain 8, axonemal OS=Homo sapiens OX=9606 GN=DNAH8 PE=1 SV=2	Q96JB1	1	DNAH8	515 kDa	0	0	0	0	0	0	0	0	0	0	0	0	0	0	0	0	0	0	1	0	0	0	0	0.1	0.316228	0.343436
309	Myosin-binding protein C, slow-type OS=Homo sapiens OX=9606 GN=MYBPC1 PE=1 SV=2	Q00872	1	MYBPC1	128 kDa	0	0	0	0	0	0	0	0	0	0	0	0	0	0	0	0	35	0	0	0	0	0	0	3.5	11.068	0.343436
311	Glutathione S-transferase Mu 5 OS=Homo sapiens OX=9606 GN=GSTM5 PE=1 SV=3	P46439	1	GSTM5	26 kDa	0	0	0	0	0	0	0	0	0	0	0	0	0	0	0	0	0	0	0	0	5	0	0	0.5	1.58114	0.343436
312	Sex comb on midleg-like protein 2 OS=Homo sapiens OX=9606 GN=SCML2 PE=1 SV=1	Q9UQR0	1	SCML2	77 kDa	0	0	0	0	0	0	0	0	0	0	0	0	0	2	0	0	0	0	0	0	0	0	0	0.2	0.632456	0.343436
317	Fibrous sheath-interacting protein 2 OS=Homo sapiens OX=9606 GN=FSIP2 PE=2 SV=4	Q5CZC0	1	FSIP2	781 kDa	0	0	0	0	0	0	0	0	0	0	0	0	0	0	0	0	0	0	0	0	0	0	1	0.1	0.316228	0.343436
318	Myoferlin OS=Homo sapiens OX=9606 GN=MYOF PE=1 SV=1	Q9NZM1	1	MYOF	235 kDa	0	0	0	0	0	0	0	0	0	0	0	0	0	0	0	0	0	2	0	0	0	0	0	0.2	0.632456	0.343436
322	D-glutamate cyclase, mitochondrial OS=Homo sapiens OX=9606 GN=DGLUCY PE=1 SV=2	Q7Z3D6	1	DGLUCY	66 kDa	0	0	0	0	0	0	0	0	0	0	0	0	0	0	0	0	0	0	0	0	3	0	0	0.3	0.948683	0.343436
324	Elongation factor 1-gamma OS=Homo sapiens OX=9606 GN=EEF1G PE=1 SV=3	P26641	1	EEF1G	50 kDa	0	0	0	0	0	0	0	0	0	0	0	0	0	0	0	0	0	0	0	0	18	0	0	1.8	5.6921	0.343436
326	Neutral alpha-glucosidase AB OS=Homo sapiens OX=9606 GN=GANAB PE=1 SV=3	Q14697	1	GANAB	107 kDa	0	0	0	0	0	0	0	0	0	0	0	0	0	0	0	0	0	0	1	0	0	0	0	0.1	0.316228	0.343436
329	Ferritin light chain OS=Homo sapiens OX=9606 GN=FTL PE=1 SV=2	P02792	1	FTL	20 kDa	0	0	0	0	0	0	0	0	0	0	0	0	0	0	0	0	0	0	0	0	1	0	0	0.1	0.316228	0.343436
336	Calpain small subunit 1 OS=Homo sapiens OX=9606 GN=CAPNS1 PE=1 SV=1	P04632	1	CAPNS1	28 kDa	0	0	0	0	0	0	0	0	0	0	0	0	0	0	0	0	0	0	0	0	20	0	0	2	6.32456	0.343436
337	Myosin-binding protein C, fast-type OS=Homo sapiens OX=9606 GN=MYBPC2 PE=1 SV=2	Q14324	1	MYBPC2	128 kDa	0	0	0	0	0	0	0	0	0	0	0	0	0	0	0	0	9	0	0	0	0	0	0	0.9	2.84605	0.343436
338	Nuclear pore complex protein Nup155 OS=Homo sapiens OX=9606 GN=NUP155 PE=1 SV=1	O75694	1	NUP155	155 kDa	0	0	0	0	0	0	0	0	0	0	0	0	0	2	0	0	0	0	0	0	0	0	0	0.2	0.632456	0.343436
339	Peptidyl-prolyl cis-trans isomerase FKBP1A OS=Homo sapiens OX=9606 GN=FKBP1A PE=1 SV=2	P62942	1	FKBP1A	12 kDa	0	0	0	0	0	0	0	0	0	0	0	0	0	0	0	0	0	0	0	0	23	0	0	2.3	7.27324	0.343436
340	Myosin light chain kinase 2, skeletal/cardiac muscle OS=Homo sapiens OX=9606 GN=MYLK2 PE=1 SV=3	Q9H1R3	1	MYLK2	65 kDa	0	0	0	0	0	0	0	0	0	0	0	0	0	0	0	0	0	0	0	0	7	0	0	0.7	2.21359	0.343436
341	Annexin A2 OS=Homo sapiens OX=9606 GN=ANXA2 PE=1 SV=2	P07355	1	ANXA2	39 kDa	0	0	0	0	0	0	0	0	0	0	0	0	0	0	0	1	0	0	0	0	0	0	0	0.1	0.316228	0.343436
342	Myomesin-1 OS=Homo sapiens OX=9606 GN=MYOM1 PE=1 SV=2	P52179	1	MYOM1	188 kDa	0	0	0	0	0	0	0	0	0	0	0	0	0	0	0	0	11	0	0	0	0	0	0	1.1	3.47851	0.343436
344	Calpain-1 catalytic subunit OS=Homo sapiens OX=9606 GN=CAPN1 PE=1 SV=1	P07384	1	CAPN1	82 kDa	0	0	0	0	0	0	0	0	0	0	0	0	0	0	0	0	0	0	0	0	4	0	0	0.4	1.26491	0.343436
349	Rho GDP-dissociation inhibitor 1 OS=Homo sapiens OX=9606 GN=ARHGDIA PE=1 SV=3	P52565	1	ARHGDIA	23 kDa	0	0	0	0	0	0	0	0	0	0	0	0	0	0	0	0	0	0	0	0	2	0	0	0.2	0.632456	0.343436
350	Zinc finger protein 646 OS=Homo sapiens OX=9606 GN=ZNF646 PE=1 SV=2	O15015	1	ZNF646	201 kDa	0	0	0	0	0	0	0	0	0	0	0	0	0	0	0	0	0	0	0	2	0	0	0	0.2	0.632456	0.343436
353	Cytochrome c oxidase subunit 5B, mitochondrial OS=Homo sapiens OX=9606 GN=COX5B PE=1 SV=2	P10606	1	COX5B	14 kDa	0	0	0	0	0	0	0	0	0	0	0	0	0	0	0	0	0	0	0	0	7	0	0	0.7	2.21359	0.343436
357	Ubiquitin carboxyl-terminal hydrolase 14 OS=Homo sapiens OX=9606 GN=USP14 PE=1 SV=3	P54578	1	USP14	56 kDa	0	0	0	0	0	0	0	0	0	0	0	0	0	0	0	0	0	1	0	0	0	0	0	0.1	0.316228	0.343436
359	Ribosyldihydronicotinamide dehydrogenase [quinone] OS=Homo sapiens OX=9606 GN=NQO2 PE=1 SV=5	P16083	1	NQO2	26 kDa	0	0	0	0	0	0	0	0	0	0	0	0	0	0	0	0	5	0	0	0	0	0	0	0.5	1.58114	0.343436
360	Inositol monophosphatase 1 OS=Homo sapiens OX=9606 GN=IMPA1 PE=1 SV=1	P29218	1	IMPA1	30 kDa	0	0	0	0	0	0	0	0	0	0	0	0	0	0	0	0	0	0	0	0	1	0	0	0.1	0.316228	0.343436
361	Basigin OS=Homo sapiens OX=9606 GN=BSG PE=1 SV=2	P35613	1	BSG	42 kDa	0	0	0	0	0	0	0	0	0	0	0	0	0	0	0	0	0	0	0	0	3	0	0	0.3	0.948683	0.343436
363	Junction plakoglobin OS=Homo sapiens OX=9606 GN=JUP PE=1 SV=3	P14923	1	JUP	82 kDa	0	0	0	0	0	0	0	0	0	0	0	0	0	0	0	4	0	0	0	0	0	0	0	0.4	1.26491	0.343436
366	Fibrinogen alpha chain OS=Homo sapiens OX=9606 GN=FGA PE=1 SV=2	P02671	1	FGA	95 kDa	0	0	0	0	0	0	0	0	0	0	0	0	0	0	0	0	0	0	0	0	7	0	0	0.7	2.21359	0.343436
367	Microtubule-associated serine/threonine-protein kinase 3 OS=Homo sapiens OX=9606 GN=MAST3 PE=1 SV=2	O60307	1	MAST3	143 kDa	0	0	0	0	0	0	0	0	0	0	0	0	0	0	0	0	0	1	0	0	0	0	0	0.1	0.316228	0.343436
368	Cluster of Histone H2A type 1-B/E OS=Homo sapiens OX=9606 GN=HIST1H2AB PE=1 SV=2 (P04908)	P04908 [6]	6	HIST1H2AB	14 kDa	0	0	0	0	0	0	0	0	0	0	0	0	0	0	0	0	4	0	0	0	0	0	0	0.4	1.26491	0.343436
369	Annexin A11 OS=Homo sapiens OX=9606 GN=ANXA11 PE=1 SV=1	P50995	1	ANXA11	54 kDa	0	0	0	0	0	0	0	0	0	0	0	0	0	0	0	0	0	0	0	0	3	0	0	0.3	0.948683	0.343436
371	Laminin subunit gamma-1 OS=Homo sapiens OX=9606 GN=LAMC1 PE=1 SV=3	P11047	1	LAMC1	178 kDa	0	0	0	0	0	0	0	0	0	0	0	0	0	0	0	2	0	0	0	0	0	0	0	0.2	0.632456	0.343436
372	Cluster of Protein NipSnap homolog 3B OS=Homo sapiens OX=9606 GN=NIPSNAP3B PE=2 SV=1 (Q9BS92)	Q9BS92 [2]	2	NIPSNAP3B	28 kDa	0	0	0	0	0	0	0	0	0	0	0	0	0	0	0	0	0	0	0	0	7	0	0	0.7	2.21359	0.343436
374	Cytochrome c oxidase subunit NDUFA4 OS=Homo sapiens OX=9606 GN=NDUFA4 PE=1 SV=1	O00483	1	NDUFA4	9 kDa	0	0	0	0	0	0	0	0	0	0	0	0	0	0	0	0	0	0	0	0	2	0	0	0.2	0.632456	0.343436
375	2-methoxy-6-polyprenyl-1,4-benzoquinol methylase, mitochondrial OS=Homo sapiens OX=9606 GN=COQ5 PE=1 SV=2	Q5HYK3	1	COQ5	37 kDa	0	0	0	0	0	0	0	0	0	0	0	0	0	0	0	0	0	2	0	0	0	0	0	0.2	0.632456	0.343436
376	Acylamino-acid-releasing enzyme OS=Homo sapiens OX=9606 GN=APEH PE=1 SV=4	P13798	1	APEH	81 kDa	0	0	0	0	0	0	0	0	0	0	0	0	0	0	0	0	0	0	0	0	2	0	0	0.2	0.632456	0.343436
377	Treslin OS=Homo sapiens OX=9606 GN=TICRR PE=1 SV=2	Q7Z2Z1	1	TICRR	211 kDa	0	0	0	0	0	0	0	0	0	0	0	0	0	0	0	0	0	0	0	0	0	0	1	0.1	0.316228	0.343436
379	Proteasome subunit alpha type-7 OS=Homo sapiens OX=9606 GN=PSMA7 PE=1 SV=1	O14818	1	PSMA7	28 kDa	0	0	0	0	0	0	0	0	0	0	0	0	0	0	0	0	0	0	0	0	2	0	0	0.2	0.632456	0.343436
380	Zinc finger protein 729 OS=Homo sapiens OX=9606 GN=ZNF729 PE=2 SV=4	A6NN14	1	ZNF729	145 kDa	0	0	0	0	0	0	0	0	0	0	0	0	0	0	0	0	0	0	0	2	0	0	0	0.2	0.632456	0.343436
381	Polyadenylate-binding protein 4 OS=Homo sapiens OX=9606 GN=PABPC4 PE=1 SV=1	Q13310	1	PABPC4	71 kDa	0	0	0	0	0	0	0	0	0	0	0	0	0	0	0	0	0	0	1	0	0	0	0	0.1	0.316228	0.343436
382	Ubiquitin carboxyl-terminal hydrolase 5 OS=Homo sapiens OX=9606 GN=USP5 PE=1 SV=2	P45974	1	USP5	96 kDa	0	0	0	0	0	0	0	0	0	0	0	0	0	0	0	0	0	0	0	0	3	0	0	0.3	0.948683	0.343436
383	Apolipoprotein A-IV OS=Homo sapiens OX=9606 GN=APOA4 PE=1 SV=3	P06727	1	APOA4	45 kDa	0	0	0	0	0	0	0	0	0	0	0	0	0	0	0	0	0	0	0	0	1	0	0	0.1	0.316228	0.343436
384	E3 ubiquitin-protein ligase NRDP1 OS=Homo sapiens OX=9606 GN=RNF41 PE=1 SV=2	Q9H4P4	1	RNF41	36 kDa	0	0	0	0	0	0	0	0	0	0	0	0	0	0	0	2	0	0	0	0	0	0	0	0.2	0.632456	0.343436
385	Zinc finger protein 780B OS=Homo sapiens OX=9606 GN=ZNF780B PE=2 SV=1	Q9Y6R6	1	ZNF780B	97 kDa	0	0	0	0	0	0	0	0	0	0	0	0	0	0	0	0	0	0	0	2	0	0	0	0.2	0.632456	0.343436
246	Stress-70 protein, mitochondrial OS=Homo sapiens OX=9606 GN=HSPA9 PE=1 SV=2	P38646	1	HSPA9	74 kDa	2	0	0	0	0	0	3	0	11	0	1.6	3.47051	0.00320345	3	0	0	0	3	10	3	34	0	0	5.3	10.552	0.34676
15	Sarcoplasmic/endoplasmic reticulum calcium ATPase 1 OS=Homo sapiens OX=9606 GN=ATP2A1 PE=1 SV=1	O14983	1	ATP2A1	110 kDa	1105	790	590	178	864	804	1233	1188	1008	630	839	320.279	1.67981	1222	197	1169	1328	1163	1281	986	1262	396	1107	1011.1	391.527	0.347418
4	Cluster of Hemoglobin subunit beta OS=Homo sapiens OX=9606 GN=HBB PE=1 SV=2 (P68871)	P68871 [2]	2	HBB	16 kDa	3518	3719	1527	4067	1499	4153	2225	3807	3053	4485	3205.3	1091.09	6.41752	1659	5886	3116	1417	2073	2393	1676	2577	3739	2243	2677.9	1328.66	0.349066
187	ATP synthase F(0) complex subunit B1, mitochondrial OS=Homo sapiens OX=9606 GN=ATP5PB PE=1 SV=2	P24539	1	ATP5PB	29 kDa	0	14	0	0	4	10	26	28	24	11	11.7	11.0559	0.0234253	6	0	0	3	6	20	25	25	0	0	8.5	10.5856	0.350294
149	Peroxiredoxin-5, mitochondrial OS=Homo sapiens OX=9606 GN=PRDX5 PE=1 SV=4	P30044	1	PRDX5	22 kDa	25	22	10	0	0	64	27	0	30	16	19.4	19.5118	0.0388419	17	4	8	10	15	5	37	22	0	0	11.8	11.4484	0.350467
7	Serum albumin OS=Homo sapiens OX=9606 GN=ALB PE=1 SV=2	P02768	1	ALB	69 kDa	3662	2247	1709	2043	1447	2302	2431	2103	2048	2113	2210.5	584.536	4.42577	1806	2860	2134	1769	1571	1959	2113	2138	1990	1671	2001.1	361.235	0.350608
64	Cytochrome b-c1 complex subunit 2, mitochondrial OS=Homo sapiens OX=9606 GN=UQCRC2 PE=1 SV=3	P22695	1	UQCRC2	48 kDa	90	80	8	0	20	76	109	184	139	99	80.5	58.4964	0.161174	92	0	86	186	142	186	74	200	5	137	110.8	72.0491	0.351981
39	Fatty acid-binding protein, heart OS=Homo sapiens OX=9606 GN=FABP3 PE=1 SV=4	P05413	1	FABP3	15 kDa	225	172	63	64	101	274	352	96	392	166	190.5	117.846	0.381411	260	78	240	312	347	356	350	317	66	136	246.2	113.269	0.356128
134	Long-chain-fatty-acid--CoA ligase 1 OS=Homo sapiens OX=9606 GN=ACSL1 PE=1 SV=1	P33121	1	ACSL1	78 kDa	23	6	0	0	0	25	25	20	38	26	16.3	13.6549	0.0326352	28	0	21	24	38	43	24	51	0	7	23.6	17.4814	0.356615
2	Myoglobin OS=Homo sapiens OX=9606 GN=MB PE=1 SV=2	P02144	1	MB	17 kDa	3637	4837	3104	2302	3411	4678	5523	4044	5307	4007	4085	1015.57	8.17882	4760	2941	4806	3917	4767	5157	5609	5961	3200	4140	4525.8	978.201	0.357879
95	Cluster of Glutathione S-transferase Mu 2 OS=Homo sapiens OX=9606 GN=GSTM2 PE=1 SV=2 (P28161)	P28161 [2]	2	GSTM2	26 kDa	50	54	40	15	56	53	42	63	55	44	47.2	13.34	0.0945019	45	24	93	36	67	62	50	152	22	34	58.5	39.3001	0.358516
227	Guanidinoacetate N-methyltransferase OS=Homo sapiens OX=9606 GN=GAMT PE=1 SV=1	Q14353	1	GAMT	26 kDa	6	2	2	0	7	12	3	14	7	3	5.6	4.55095	0.0112121	8	2	6	0	8	0	0	11	0	6	4.1	4.17532	0.360853
127	Heat shock protein beta-2 OS=Homo sapiens OX=9606 GN=HSPB2 PE=1 SV=2	Q16082	1	HSPB2	20 kDa	53	7	14	0	12	21	27	15	49	20	21.8	17.1322	0.0436471	50	0	35	21	73	22	13	79	0	28	32.1	27.6263	0.362085
182	3-hydroxyisobutyrate dehydrogenase, mitochondrial OS=Homo sapiens OX=9606 GN=HIBADH PE=1 SV=2	P31937	1	HIBADH	35 kDa	23	7	0	0	4	0	7	6	6	7	6	6.69992	0.0120129	13	0	6	0	15	31	4	25	0	5	9.9	10.9387	0.368143
156	Dihydrolipoyllysine-residue succinyltransferase component of 2-oxoglutarate dehydrogenase complex, mitochondrial OS=Homo sapiens OX=9606 GN=DLST PE=1 SV=4	P36957	1	DLST	49 kDa	0	0	0	0	0	4	34	22	34	7	10.1	14.3019	0.0202218	0	0	12	31	22	29	6	51	0	18	16.9	16.7826	0.369016
111	Tripartite motif-containing protein 72 OS=Homo sapiens OX=9606 GN=TRIM72 PE=1 SV=2	Q6ZMU5	1	TRIM72	53 kDa	34	37	30	0	29	31	40	48	45	27	32.1	13.2535	0.0642693	40	1	47	55	35	57	27	80	13	52	40.7	22.964	0.369539
73	Superoxide dismutase [Cu-Zn] OS=Homo sapiens OX=9606 GN=SOD1 PE=1 SV=2	P00441	1	SOD1	16 kDa	223	160	43	0	61	112	130	74	68	71	94.2	63.8989	0.188603	75	11	119	95	62	76	103	97	0	60	69.8	38.6575	0.370291
245	Hydroxyacylglutathione hydrolase, mitochondrial OS=Homo sapiens OX=9606 GN=HAGH PE=1 SV=2	Q16775	1	HAGH	34 kDa	4	0	0	0	0	3	9	0	14	0	3	4.85341	0.00600647	0	0	15	0	8	13	3	24	0	0	6.3	8.47283	0.370705
299	Perilipin-3 OS=Homo sapiens OX=9606 GN=PLIN3 PE=1 SV=3	O60664	1	PLIN3	47 kDa	0	0	0	0	0	0	0	0	2	0	0.2	0.632456	0.000400432	0	0	0	0	0	0	0	38	0	0	3.8	12.0167	0.371473
161	Ubiquinone biosynthesis protein COQ9, mitochondrial OS=Homo sapiens OX=9606 GN=COQ9 PE=1 SV=1	O75208	1	COQ9	36 kDa	38	25	0	0	19	17	19	25	12	14	16.9	11.4935	0.0338365	23	0	25	9	14	11	9	21	0	16	12.8	8.7661	0.371853
42	Heat shock cognate 71 kDa protein OS=Homo sapiens OX=9606 GN=HSPA8 PE=1 SV=1	P11142	1	HSPA8	71 kDa	246	178	97	0	138	228	308	206	352	133	188.6	103.188	0.377607	267	26	254	384	362	388	207	469	0	181	253.8	155.26	0.372549
138	Transthyretin OS=Homo sapiens OX=9606 GN=TTR PE=1 SV=1	P02766	1	TTR	16 kDa	91	20	0	0	0	22	43	42	15	9	24.2	28.3384	0.0484522	5	16	18	14	11	6	22	31	21	9	15.3	8.05605	0.373083
313	Prenylcysteine oxidase 1 OS=Homo sapiens OX=9606 GN=PCYOX1 PE=1 SV=3	Q9UHG3	1	PCYOX1	57 kDa	0	0	0	0	1	0	2	0	0	0	0.3	0.674949	0.000600647	0	0	0	0	4	0	0	1	0	2	0.7	1.33749	0.373199
107	Protein-arginine deiminase type-2 OS=Homo sapiens OX=9606 GN=PADI2 PE=1 SV=2	Q9Y2J8	1	PADI2	76 kDa	26	26	20	0	38	27	56	49	84	14	34	23.9305	0.0680734	52	0	53	62	62	70	38	86	7	31	46.1	27.2823	0.375467
36	Aconitate hydratase, mitochondrial OS=Homo sapiens OX=9606 GN=ACO2 PE=1 SV=2	Q99798	1	ACO2	85 kDa	369	215	137	40	199	274	290	206	380	186	229.6	103.173	0.459696	317	80	345	245	420	421	336	450	62	160	283.6	141.473	0.382226
194	Cluster of Rab GDP dissociation inhibitor beta OS=Homo sapiens OX=9606 GN=GDI2 PE=1 SV=2 (P50395)	P50395 [2]	2	GDI2	51 kDa	12	0	0	0	14	0	12	22	10	0	7	8.01388	0.0140151	3	0	14	7	12	11	10	35	0	3	9.5	10.2767	0.383589
247	Mth938 domain-containing protein OS=Homo sapiens OX=9606 GN=AAMDC PE=1 SV=1	Q9H7C9	1	AAMDC	13 kDa	0	0	0	0	0	4	11	0	11	0	2.6	4.59952	0.00520561	0	0	0	4	4	9	11	20	0	0	4.8	6.6966	0.388085
241	Short-chain specific acyl-CoA dehydrogenase, mitochondrial OS=Homo sapiens OX=9606 GN=ACADS PE=1 SV=1	P16219	1	ACADS	44 kDa	0	5	0	0	3	6	3	0	13	7	3.7	4.21769	0.00740799	0	0	7	0	1	7	6	0	0	0	2.1	3.17805	0.388313
304	Dihydrolipoyllysine-residue acetyltransferase component of pyruvate dehydrogenase complex, mitochondrial OS=Homo sapiens OX=9606 GN=DLAT PE=1 SV=3	P10515	1	DLAT	69 kDa	0	0	0	0	0	0	0	0	3	0	0.3	0.948683	0.000600647	0	0	0	1	0	2	0	8	0	0	1.1	2.5144	0.39312
266	Ubiquitin-conjugating enzyme E2 N OS=Homo sapiens OX=9606 GN=UBE2N PE=1 SV=1	P61088	1	UBE2N	17 kDa	0	0	0	0	0	0	2	0	0	0	0.2	0.632456	0.000400432	0	0	2	6	0	0	0	0	0	0	0.8	1.93218	0.393823
256	Aldehyde dehydrogenase X, mitochondrial OS=Homo sapiens OX=9606 GN=ALDH1B1 PE=1 SV=3	P30837	1	ALDH1B1	57 kDa	0	0	2	0	0	0	2	0	51	0	5.5	16.0087	0.0110119	0	0	2	0	3	0	0	4	0	0	0.9	1.52388	0.397962
237	NADH-cytochrome b5 reductase 3 OS=Homo sapiens OX=9606 GN=CYB5R3 PE=1 SV=3	P00387	1	CYB5R3	34 kDa	0	0	0	0	0	0	7	0	7	0	1.4	2.95146	0.00280302	0	0	0	0	7	3	0	26	0	4	4	8.09664	0.400233
162	Glutamine amidotransferase-like class 1 domain-containing protein 3A, mitochondrial OS=Homo sapiens OX=9606 GN=GATD3A PE=1 SV=1	P0DPI2	1	GATD3A	28 kDa	20	16	3	0	0	13	4	0	16	5	7.7	7.73233	0.0154166	10	0	7	17	0	23	20	30	0	12	11.9	10.514	0.401249
136	Pyruvate dehydrogenase E1 component subunit beta, mitochondrial OS=Homo sapiens OX=9606 GN=PDHB PE=1 SV=3	P11177	1	PDHB	39 kDa	20	12	0	0	2	3	23	30	51	5	14.6	16.6012	0.0292315	18	0	8	29	32	49	9	70	0	13	22.8	22.6215	0.402987
319	NADH dehydrogenase [ubiquinone] iron-sulfur protein 3, mitochondrial OS=Homo sapiens OX=9606 GN=NDUFS3 PE=1 SV=1	O75489	1	NDUFS3	30 kDa	0	0	0	0	0	0	0	1	0	0	0.1	0.316228	0.000200216	0	0	0	9	0	0	0	0	0	0	0.9	2.84605	0.405419
169	Adenylosuccinate synthetase isozyme 1 OS=Homo sapiens OX=9606 GN=ADSS1 PE=1 SV=1	Q8N142	1	ADSS1	50 kDa	29	16	2	0	6	15	21	6	18	5	11.8	9.40213	0.0236255	17	0	20	11	36	20	18	33	3	6	16.4	11.8996	0.407473
211	PRA1 family protein 3 OS=Homo sapiens OX=9606 GN=ARL6IP5 PE=1 SV=1	O75915	1	ARL6IP5	22 kDa	0	4	0	0	0	0	0	0	9	0	1.3	2.98329	0.00260281	0	0	0	0	4	12	0	18	0	0	3.4	6.39792	0.412219
76	UTP--glucose-1-phosphate uridylyltransferase OS=Homo sapiens OX=9606 GN=UGP2 PE=1 SV=5	Q16851	1	UGP2	57 kDa	38	69	72	10	78	54	96	90	147	51	70.5	36.9872	0.141152	73	21	86	99	130	96	76	195	21	93	89	50.2925	0.412699
49	Keratin, type I cytoskeletal 9 OS=Homo sapiens OX=9606 GN=KRT9 PE=1 SV=3	P35527	1	KRT9	62 kDa	253	96	45	43	30	126	108	245	273	87	130.6	92.5553	0.261482	90	38	753	56	219	233	48	207	240	72	195.6	212.729	0.424206
21	ATP synthase subunit alpha, mitochondrial OS=Homo sapiens OX=9606 GN=ATP5F1A PE=1 SV=1	P25705	1	ATP5F1A	60 kDa	533	552	186	81	317	496	632	739	677	645	485.8	220.186	0.972649	630	68	591	840	653	954	592	751	110	732	592.1	288.578	0.435117
41	Cluster of Tubulin beta-4B chain OS=Homo sapiens OX=9606 GN=TUBB4B PE=1 SV=1 (P68371)	P68371 [9]	9	TUBB4B	50 kDa	222	170	142	0	204	191	277	216	230	145	179.7	75.1547	0.359788	224	51	269	214	284	225	248	411	0	224	215	115.742	0.436568
75	Fructose-1,6-bisphosphatase isozyme 2 OS=Homo sapiens OX=9606 GN=FBP2 PE=1 SV=2	O00757	1	FBP2	37 kDa	136	78	45	3	61	88	143	61	108	34	75.7	44.4273	0.151563	105	14	178	67	98	89	156	165	26	36	93.4	58.8939	0.437886
153	ATP synthase subunit f, mitochondrial OS=Homo sapiens OX=9606 GN=ATP5MF PE=1 SV=3	P56134	1	ATP5MF	11 kDa	5	21	25	2	26	22	26	32	26	25	21	9.69536	0.0420453	16	0	16	21	17	28	23	27	0	27	17.5	10.2767	0.44301
305	Dysferlin OS=Homo sapiens OX=9606 GN=DYSF PE=1 SV=1	O75923	1	DYSF	237 kDa	0	0	0	0	3	0	0	1	0	0	0.4	0.966092	0.000800863	0	0	2	1	3	0	0	0	0	0	0.6	1.07497	0.443332
86	ATP-dependent 6-phosphofructokinase, liver type OS=Homo sapiens OX=9606 GN=PFKL PE=1 SV=6	P17858	1	PFKL	85 kDa	0	0	39	0	0	34	0	0	0	0	7.3	15.4348	0.0146158	0	0	18	0	0	0	0	0	19	0	3.7	7.80385	0.445024
52	Cluster of Tubulin alpha-4A chain OS=Homo sapiens OX=9606 GN=TUBA4A PE=1 SV=1 (P68366)	P68366 [5]	5	TUBA4A	50 kDa	150	143	136	29	161	147	192	153	178	127	141.6	43.9651	0.283506	190	44	191	155	215	180	169	292	40	161	163.7	74.9341	0.446829
13	Cluster of Actin, alpha skeletal muscle OS=Homo sapiens OX=9606 GN=ACTA1 PE=1 SV=1 (P68133)	P68133 [8]	8	ACTA1	42 kDa	1105	1000	692	214	788	971	1197	1011	1097	1017	909.2	285.9	1.82036	1180	520	1033	1659	981	1061	980	1340	578	1141	1047.3	332.306	0.448622
29	Keratin, type II cytoskeletal 1 OS=Homo sapiens OX=9606 GN=KRT1 PE=1 SV=6	P04264	1	KRT1	66 kDa	624	380	214	181	174	409	441	576	614	296	390.9	174.079	0.782644	361	171	1069	288	460	620	270	482	647	356	472.4	258.246	0.449868
19	ATP synthase subunit beta, mitochondrial OS=Homo sapiens OX=9606 GN=ATP5F1B PE=1 SV=3	P06576	1	ATP5F1B	57 kDa	682	585	315	110	406	523	773	751	738	702	558.5	220.301	1.11821	704	119	673	862	704	993	674	861	181	807	657.8	286.747	0.456447
124	Myomesin-2 OS=Homo sapiens OX=9606 GN=MYOM2 PE=1 SV=2	P54296	1	MYOM2	165 kDa	0	6	10	0	11	23	53	48	37	11	19.9	19.5189	0.039843	21	0	6	91	30	23	18	74	0	25	28.8	30.4003	0.457109
148	Cluster of Pyruvate dehydrogenase E1 component subunit alpha, somatic form, mitochondrial OS=Homo sapiens OX=9606 GN=PDHA1 PE=1 SV=3 (P08559)	P08559 [2]	2	PDHA1	43 kDa	0	0	0	0	0	0	0	0	33	9	4.2	10.5071	0.00840906	0	0	0	10	28	10	0	45	0	0	9.3	15.4348	0.459412
12	Cluster of Phosphoglycerate kinase 1 OS=Homo sapiens OX=9606 GN=PGK1 PE=1 SV=3 (P00558)	P00558 [2]	2	PGK1	45 kDa	1257	986	716	347	1020	993	1145	1020	1350	749	958.3	291.223	1.91867	1187	520	1392	1182	1201	1031	1223	1253	767	879	1063.5	265.804	0.465756
200	Elongation factor Tu, mitochondrial OS=Homo sapiens OX=9606 GN=TUFM PE=1 SV=2	P49411	1	TUFM	50 kDa	5	0	0	0	0	12	22	0	24	0	6.3	9.61538	0.0126136	7	0	4	5	20	19	11	29	0	3	9.8	9.78434	0.467795
47	Four and a half LIM domains protein 1 OS=Homo sapiens OX=9606 GN=FHL1 PE=1 SV=4	Q13642	1	FHL1	36 kDa	221	169	118	40	161	222	226	204	191	166	171.8	57.453	0.343971	231	126	210	220	161	228	195	250	90	191	190.2	50.5389	0.469189
123	Peptidyl-prolyl cis-trans isomerase A OS=Homo sapiens OX=9606 GN=PPIA PE=1 SV=2	P62937	1	PPIA	18 kDa	50	15	0	0	15	26	45	20	41	23	23.5	17.4436	0.0470507	29	0	47	44	39	31	36	48	0	30	30.4	17.405	0.469941
32	Peroxiredoxin-6 OS=Homo sapiens OX=9606 GN=PRDX6 PE=1 SV=3	P30041	1	PRDX6	25 kDa	366	437	309	155	383	369	434	350	368	385	355.6	79.7722	0.711968	301	269	368	358	368	325	375	385	212	341	330.2	55.1297	0.473651
147	Electron transfer flavoprotein subunit beta OS=Homo sapiens OX=9606 GN=ETFB PE=1 SV=3	P38117	1	ETFB	28 kDa	16	16	0	0	0	28	37	3	33	13	14.6	14.1437	0.0292315	11	0	18	12	28	39	33	50	0	7	19.8	17.0346	0.491552
120	ATP synthase subunit gamma, mitochondrial OS=Homo sapiens OX=9606 GN=ATP5F1C PE=1 SV=1	P36542	1	ATP5F1C	33 kDa	32	36	0	0	0	38	52	65	48	43	31.4	23.5381	0.0628678	52	0	38	57	42	70	31	46	0	60	39.6	23.7028	0.49384
235	Isocitrate dehydrogenase [NAD] subunit alpha, mitochondrial OS=Homo sapiens OX=9606 GN=IDH3A PE=1 SV=1	P50213	1	IDH3A	40 kDa	3	2	0	0	0	2	2	1	22	0	3.2	6.6966	0.00640691	0	0	4	5	12	12	0	23	0	2	5.8	7.64199	0.4956
234	Cluster of Ras-related protein Rab-10 OS=Homo sapiens OX=9606 GN=RAB10 PE=1 SV=1 (P61026)	P61026 [21]	21	RAB10	23 kDa	0	0	0	0	0	0	0	0	4	0	0.4	1.26491	0.000800863	0	0	0	0	4	6	0	0	0	0	1	2.16025	0.496102
222	Endoplasmic reticulum chaperone BiP OS=Homo sapiens OX=9606 GN=HSPA5 PE=1 SV=2	P11021	1	HSPA5	72 kDa	0	0	0	0	0	0	28	0	0	0	2.8	8.85438	0.00560604	4	0	4	0	0	8	4	47	0	0	6.7	14.4226	0.496717
5	Cluster of Beta-enolase OS=Homo sapiens OX=9606 GN=ENO3 PE=1 SV=5 (P13929)	P13929 [3]	3	ENO3	47 kDa	2966	2467	1835	863	2365	2244	2791	2334	2758	1612	2223.5	634.807	4.4518	2559	1142	2990	2635	3137	2634	3017	3179	1283	1918	2449.4	749.239	0.508039
26	Aspartate aminotransferase, cytoplasmic OS=Homo sapiens OX=9606 GN=GOT1 PE=1 SV=3	P17174	1	GOT1	46 kDa	538	501	255	109	350	482	580	510	658	427	441	163.013	0.882952	484	230	580	518	652	558	611	749	221	397	500	172.923	0.508645
53	Heat shock-related 70 kDa protein 2 OS=Homo sapiens OX=9606 GN=HSPA2 PE=1 SV=1	P54652	1	HSPA2	70 kDa	173	124	89	0	79	160	203	162	220	66	127.6	68.6848	0.255475	170	0	163	266	196	193	132	313	14	129	157.6	97.606	0.509421
203	Cytochrome c OS=Homo sapiens OX=9606 GN=CYCS PE=1 SV=2	P99999	1	CYCS	12 kDa	0	0	0	0	0	5	18	13	25	2	6.3	9.12932	0.0126136	3	0	1	5	16	18	24	20	0	0	8.7	9.62693	0.512749
68	Voltage-dependent anion-selective channel protein 1 OS=Homo sapiens OX=9606 GN=VDAC1 PE=1 SV=2	P21796	1	VDAC1	31 kDa	101	99	11	0	49	72	120	163	110	99	82.4	50.2	0.164978	118	0	92	142	129	146	94	149	0	129	99.9	56.1614	0.513245
46	Cluster of ADP/ATP translocase 1 OS=Homo sapiens OX=9606 GN=SLC25A4 PE=1 SV=4 (P12235)	P12235 [4]	4	SLC25A4	33 kDa	198	162	65	22	155	112	188	246	261	176	158.5	74.878	0.317342	200	31	183	262	257	300	151	241	48	208	188.1	89.304	0.517105
78	Alpha-1-antitrypsin OS=Homo sapiens OX=9606 GN=SERPINA1 PE=1 SV=3	P01009	1	SERPINA1	47 kDa	142	93	19	43	33	82	107	153	92	78	84.2	43.9009	0.168582	39	112	92	73	56	59	85	105	58	59	73.8	23.8178	0.517742
206	Lumican OS=Homo sapiens OX=9606 GN=LUM PE=1 SV=2	P51884	1	LUM	38 kDa	29	0	0	0	0	2	20	4	19	2	7.6	10.793	0.0152164	10	0	6	6	9	12	20	44	0	4	11.1	12.9825	0.519718
102	Profilin-1 OS=Homo sapiens OX=9606 GN=PFN1 PE=1 SV=2	P07737	1	PFN1	15 kDa	75	37	44	0	48	36	71	45	75	33	46.4	23.0468	0.0929001	74	7	70	40	50	55	77	85	16	55	52.9	25.8218	0.525577
97	Flavin reductase (NADPH) OS=Homo sapiens OX=9606 GN=BLVRB PE=1 SV=3	P30043	1	BLVRB	22 kDa	77	65	10	12	16	63	60	52	53	70	47.8	25.3588	0.0957032	46	55	70	41	57	43	70	99	15	55	55.1	22.1382	0.526108
170	Cystatin-B OS=Homo sapiens OX=9606 GN=CSTB PE=1 SV=2	P04080	1	CSTB	11 kDa	0	0	0	0	0	9	36	0	59	0	10.4	20.4841	0.0208224	6	0	0	0	10	31	61	56	0	0	16.4	24.1854	0.527512
31	Aspartate aminotransferase, mitochondrial OS=Homo sapiens OX=9606 GN=GOT2 PE=1 SV=3	P00505	1	GOT2	48 kDa	617	347	115	27	124	466	527	338	416	313	329	190.954	0.65871	463	77	438	450	409	553	517	505	53	356	382.1	176.253	0.532415
45	Cluster of Elongation factor 1-alpha 2 OS=Homo sapiens OX=9606 GN=EEF1A2 PE=1 SV=1 (Q05639)	Q05639 [2]	2	EEF1A2	50 kDa	218	199	123	33	136	214	212	226	245	135	174.1	65.6564	0.348576	253	75	240	245	224	224	206	257	57	194	197.5	72.2023	0.533274
276	Hydroxysteroid dehydrogenase-like protein 2 OS=Homo sapiens OX=9606 GN=HSDL2 PE=1 SV=1	Q6YN16	1	HSDL2	45 kDa	0	0	0	0	0	0	0	2	4	0	0.6	1.3499	0.00120129	5	0	4	0	0	0	0	2	0	0	1.1	1.91195	0.536552
262	Alanine aminotransferase 1 OS=Homo sapiens OX=9606 GN=GPT PE=1 SV=3	P24298	1	GPT	55 kDa	0	0	0	0	0	0	9	0	4	0	1.3	2.98329	0.00260281	0	0	0	0	0	3	6	14	0	0	2.3	4.57165	0.538369
28	Cluster of Creatine kinase S-type, mitochondrial OS=Homo sapiens OX=9606 GN=CKMT2 PE=1 SV=2 (P17540)	P17540 [2]	2	CKMT2	48 kDa	548	454	105	33	242	471	571	400	656	358	383.8	202.884	0.768428	479	145	426	509	513	618	623	640	131	365	444.9	184.05	0.538912
135	Carboxymethylenebutenolidase homolog OS=Homo sapiens OX=9606 GN=CMBL PE=1 SV=1	Q96DG6	1	CMBL	28 kDa	38	16	0	0	22	18	23	23	21	10	17.1	11.4644	0.0342369	21	0	25	31	25	15	15	75	0	11	21.8	21.3323	0.549348
192	Protein-L-isoaspartate(D-aspartate) O-methyltransferase OS=Homo sapiens OX=9606 GN=PCMT1 PE=1 SV=4	P22061	1	PCMT1	25 kDa	10	6	4	0	30	2	17	0	16	0	8.5	9.87983	0.0170183	3	0	5	3	28	13	10	41	0	13	11.6	13.335	0.553117
18	Phosphoglucomutase-1 OS=Homo sapiens OX=9606 GN=PGM1 PE=1 SV=3	P36871	1	PGM1	61 kDa	919	700	436	109	524	602	780	596	777	406	584.9	232.049	1.17106	720	217	866	670	865	726	867	906	247	484	656.8	256.812	0.555823
321	Phosphorylase b kinase regulatory subunit beta OS=Homo sapiens OX=9606 GN=PHKB PE=1 SV=3	Q93100	1	PHKB	125 kDa	0	0	0	0	0	0	0	0	4	0	0.4	1.26491	0.000800863	0	0	0	0	4	1	0	3	0	0	0.8	1.47573	0.565207
27	Glucose-6-phosphate isomerase OS=Homo sapiens OX=9606 GN=GPI PE=1 SV=4	P06744	1	GPI	63 kDa	619	425	250	79	334	451	590	356	652	298	405.4	180.35	0.811675	557	143	566	539	567	530	517	552	207	391	456.9	157.801	0.567905
273	Cullin-associated NEDD8-dissociated protein 2 OS=Homo sapiens OX=9606 GN=CAND2 PE=1 SV=3	O75155	1	CAND2	135 kDa	0	0	0	0	0	3	0	9	4	0	1.6	2.98887	0.00320345	0	0	0	6	0	2	0	13	0	0	2.1	4.28045	0.575063
122	Dihydrolipoyl dehydrogenase, mitochondrial OS=Homo sapiens OX=9606 GN=DLD PE=1 SV=2	P09622	1	DLD	54 kDa	25	35	20	2	21	36	28	45	48	31	29.1	13.3204	0.0582628	28	2	27	39	48	63	26	51	11	38	33.3	18.4514	0.595955
70	Heat shock protein beta-6 OS=Homo sapiens OX=9606 GN=HSPB6 PE=1 SV=2	O14558	1	HSPB6	17 kDa	30	64	37	33	57	81	104	70	180	143	79.9	49.4288	0.159972	88	27	71	77	108	112	122	145	23	138	91.1	42.3489	0.611392
33	Isocitrate dehydrogenase [NADP], mitochondrial OS=Homo sapiens OX=9606 GN=IDH2 PE=1 SV=2	P48735	1	IDH2	51 kDa	429	329	261	86	261	427	330	333	303	317	307.6	96.7002	0.615864	320	145	335	224	291	386	324	401	173	310	290.9	85.0365	0.613403
214	NADH dehydrogenase [ubiquinone] 1 alpha subcomplex subunit 9, mitochondrial OS=Homo sapiens OX=9606 GN=NDUFA9 PE=1 SV=2	Q16795	1	NDUFA9	43 kDa	6	10	2	0	2	0	13	20	15	21	8.9	8.07534	0.0178192	2	0	0	15	11	18	0	5	0	18	6.9	7.7953	0.616476
133	Cluster of Immunoglobulin kappa constant OS=Homo sapiens OX=9606 GN=IGKC PE=1 SV=2 (P01834)	P01834 [2]	2	IGKC	12 kDa	54	0	0	14	24	8	0	0	0	38	13.8	19.1242	0.0276298	0	67	9	0	10	0	0	0	0	0	8.6	20.8976	0.617827
180	Glyoxylate reductase/hydroxypyruvate reductase OS=Homo sapiens OX=9606 GN=GRHPR PE=1 SV=1	Q9UBQ7	1	GRHPR	36 kDa	0	14	2	0	2	16	21	12	35	8	11	11.1754	0.0220237	0	0	24	4	23	20	21	35	0	11	13.8	12.4882	0.629979
43	Peroxiredoxin-2 OS=Homo sapiens OX=9606 GN=PRDX2 PE=1 SV=5	P32119	1	PRDX2	22 kDa	280	235	144	143	162	231	196	229	242	241	210.3	46.7334	0.421054	196	198	245	205	257	233	199	291	171	212	220.7	35.5748	0.63424
94	L-lactate dehydrogenase B chain OS=Homo sapiens OX=9606 GN=LDHB PE=1 SV=2	P07195	1	LDHB	37 kDa	72	34	17	0	2	77	123	30	85	95	53.5	42.4506	0.107115	69	8	66	64	48	77	78	149	0	69	62.8	40.9845	0.636369
20	Adenylate kinase isoenzyme 1 OS=Homo sapiens OX=9606 GN=AK1 PE=1 SV=3	P00568	1	AK1	22 kDa	689	604	516	284	627	550	681	564	613	501	562.9	116.496	1.12701	595	387	702	712	610	483	737	575	498	612	591.1	111.196	0.63655
160	Glutathione S-transferase Mu 3 OS=Homo sapiens OX=9606 GN=GSTM3 PE=1 SV=3	P21266	1	GSTM3	27 kDa	16	9	0	0	20	8	39	6	39	0	13.7	14.9149	0.0274296	19	7	14	7	41	12	33	27	0	3	16.3	13.5405	0.643531
165	Cytochrome c oxidase subunit 5A, mitochondrial OS=Homo sapiens OX=9606 GN=COX5A PE=1 SV=2	P20674	1	COX5A	17 kDa	13	16	0	0	0	0	16	33	31	20	12.9	12.7667	0.0258278	18	0	5	21	29	33	3	28	0	20	15.7	12.6846	0.67481
205	Protein ABHD14B OS=Homo sapiens OX=9606 GN=ABHD14B PE=1 SV=1	Q96IU4	1	ABHD14B	22 kDa	0	0	0	0	0	4	0	0	0	0	0.4	1.26491	0.000800863	0	0	8	0	0	0	0	0	0	0	0.8	2.52982	0.67831
271	Vacuolar protein sorting-associated protein 13C OS=Homo sapiens OX=9606 GN=VPS13C PE=1 SV=1	Q709C8	1	VPS13C	422 kDa	0	2	0	0	0	0	0	0	0	0	0.2	0.632456	0.000400432	0	0	0	1	0	0	0	0	0	0	0.1	0.316228	0.67831
24	Hemoglobin subunit gamma-2 OS=Homo sapiens OX=9606 GN=HBG2 PE=1 SV=2	P69892	1	HBG2	16 kDa	205	0	0	0	0	0	0	0	0	0	20.5	64.8267	0.0410442	0	0	386	0	0	0	0	0	0	0	38.6	122.064	0.701121
22	Sarcoplasmic/endoplasmic reticulum calcium ATPase 2 OS=Homo sapiens OX=9606 GN=ATP2A2 PE=1 SV=1	P16615	1	ATP2A2	115 kDa	544	513	368	65	475	581	720	645	563	569	504.3	180.712	1.00969	635	179	637	680	535	679	447	665	220	713	539	195.589	0.718808
17	Cluster of L-lactate dehydrogenase A chain OS=Homo sapiens OX=9606 GN=LDHA PE=1 SV=2 (P00338)	P00338 [2]	2	LDHA	37 kDa	1110	620	757	436	1038	709	1032	607	692	440	744.1	242.409	1.48981	1011	244	740	1045	995	684	914	682	310	496	712.1	288.855	0.721896
11	Cluster of Pyruvate kinase PKM OS=Homo sapiens OX=9606 GN=PKM PE=1 SV=4 (P14618)	P14618 [2]	2	PKM	58 kDa	1898	1467	1411	564	1539	1317	1561	1394	1564	931	1364.6	370.885	2.73215	1538	624	1617	1399	1562	1471	1554	1468	744	1093	1307	359.943	0.725507
82	Cluster of Immunoglobulin gamma-1 heavy chain OS=Homo sapiens OX=9606 PE=1 SV=2 (P0DOX5)	P0DOX5 [3]	3		49 kDa	188	108	0	0	12	119	103	34	38	177	77.9	70.8417	0.155968	32	152	66	26	82	60	86	60	5	131	70	45.5412	0.726822
297	Catalase OS=Homo sapiens OX=9606 GN=CAT PE=1 SV=3	P04040	1	CAT	60 kDa	0	3	0	0	0	0	0	0	0	6	0.9	2.02485	0.00180194	0	5	4	0	3	0	0	0	0	0	1.2	1.98886	0.73042
99	1-phosphatidylinositol 4,5-bisphosphate phosphodiesterase epsilon-1 OS=Homo sapiens OX=9606 GN=PLCE1 PE=1 SV=3	Q9P212	1	PLCE1	259 kDa	0	0	0	25	13	0	0	0	0	0	3.8	8.49575	0.0076082	0	0	10	0	0	10	0	9	24	0	5.3	8.00069	0.732483
1	Creatine kinase M-type OS=Homo sapiens OX=9606 GN=CKM PE=1 SV=2	P06732	1	CKM	43 kDa	7165	6203	4500	2477	5355	6345	6767	5557	6183	5116	5566.8	1346.51	11.1456	5906	3518	6694	5966	6450	6837	6801	7211	3427	5032	5784.2	1364.42	0.742636
260	Hemopexin OS=Homo sapiens OX=9606 GN=HPX PE=1 SV=2	P02790	1	HPX	52 kDa	8	0	0	0	0	0	0	0	3	0	1.1	2.60128	0.00220237	0	0	0	0	0	0	0	18	0	0	1.8	5.6921	0.745033
40	Beta-actin-like protein 2 OS=Homo sapiens OX=9606 GN=ACTBL2 PE=1 SV=2	Q562R1	1	ACTBL2	42 kDa	0	206	0	0	0	0	84	0	64	0	35.4	67.5413	0.0708764	65	0	72	219	0	117	0	0	0	0	47.3	73.5498	0.755103
128	Succinate--CoA ligase [ADP/GDP-forming] subunit alpha, mitochondrial OS=Homo sapiens OX=9606 GN=SUCLG1 PE=1 SV=4	P53597	1	SUCLG1	36 kDa	30	40	2	0	14	26	39	25	44	22	24.2	15.2228	0.0484522	27	0	20	16	36	46	15	54	0	0	21.4	19.3172	0.755261
218	Cluster of Cytochrome b-c1 complex subunit Rieske, mitochondrial OS=Homo sapiens OX=9606 GN=UQCRFS1 PE=1 SV=2 (P47985)	P47985 [2]	2	UQCRFS1	30 kDa	0	0	0	0	0	0	0	17	0	0	1.7	5.37587	0.00340367	0	0	0	3	6	0	0	3	0	0	1.2	2.09762	0.765719
55	Protein/nucleic acid deglycase DJ-1 OS=Homo sapiens OX=9606 GN=PARK7 PE=1 SV=2	Q99497	1	PARK7	20 kDa	176	170	95	29	143	161	156	141	150	120	134.1	43.9708	0.268489	140	39	218	181	179	139	146	232	36	120	143	65.9242	0.770774
16	Cluster of Phosphoglycerate mutase 2 OS=Homo sapiens OX=9606 GN=PGAM2 PE=1 SV=3 (P15259)	P15259 [3]	3	PGAM2	29 kDa	1407	1104	318	262	585	1009	1196	651	979	722	823.3	377.749	1.64838	1117	336	1167	1133	951	1016	1114	856	307	724	872.1	321.35	0.786943
3	Cluster of Glyceraldehyde-3-phosphate dehydrogenase OS=Homo sapiens OX=9606 GN=GAPDH PE=1 SV=3 (P04406)	P04406 [2]	2	GAPDH	36 kDa	4714	3850	3113	1267	4173	3812	4371	3947	3735	2717	3569.9	992.221	7.14751	4096	1679	4643	4397	4857	3502	4109	4383	2104	3123	3689.3	1080.48	0.809147
185	Cluster of Alpha-2-macroglobulin OS=Homo sapiens OX=9606 GN=A2M PE=1 SV=3 (P01023)	P01023 [2]	2	A2M	163 kDa	16	16	0	19	0	28	0	5	4	34	12.2	12.318	0.0244263	0	62	10	10	2	5	0	4	4	10	10.7	18.4394	0.81883
44	Calsequestrin-1 OS=Homo sapiens OX=9606 GN=CASQ1 PE=1 SV=3	P31415	1	CASQ1	45 kDa	273	183	96	39	180	278	280	216	231	114	189	83.4279	0.378408	247	52	217	378	215	201	167	257	75	191	200	92.1086	0.819855
110	Cytochrome c oxidase subunit 2 OS=Homo sapiens OX=9606 GN=MT-CO2 PE=1 SV=1	P00403	1	MT-CO2	26 kDa	29	48	45	26	20	36	40	61	51	51	40.7	12.9104	0.0814878	44	0	28	52	26	48	45	52	40	57	39.2	17.0476	0.825161
132	Cluster of Nucleoside diphosphate kinase B OS=Homo sapiens OX=9606 GN=NME2 PE=1 SV=1 (P22392)	P22392 [3]	3	NME2	17 kDa	6	0	4	0	0	1	0	0	84	8	10.3	26.06	0.0206222	0	0	0	0	46	8	23	0	3	0	8	15.195	0.82622
25	Alpha-crystallin B chain OS=Homo sapiens OX=9606 GN=CRYAB PE=1 SV=2	P02511	1	CRYAB	20 kDa	349	602	447	148	474	482	557	691	546	526	482.2	149.172	0.965441	519	358	469	513	556	544	471	576	319	628	495.3	95.6081	0.829314
265	Cytochrome b-c1 complex subunit 7 OS=Homo sapiens OX=9606 GN=UQCRB PE=1 SV=2	P14927	1	UQCRB	14 kDa	0	0	0	0	0	0	0	3	23	0	2.6	7.22957	0.00520561	0	0	0	0	0	13	0	7	0	0	2	4.44722	0.835649
116	Cluster of Acyl-coenzyme A thioesterase 2, mitochondrial OS=Homo sapiens OX=9606 GN=ACOT2 PE=1 SV=6 (P49753)	P49753 [2]	2	ACOT2	53 kDa	82	0	0	0	0	0	42	0	67	0	19.1	32.1954	0.0382412	60	0	0	7	36	72	25	14	0	0	21.4	26.6049	0.846128
345	Ubiquitin carboxyl-terminal hydrolase isozyme L1 OS=Homo sapiens OX=9606 GN=UCHL1 PE=1 SV=2	P09936	1	UCHL1	25 kDa	0	0	0	0	0	0	0	0	4	0	0.4	1.26491	0.000800863	0	0	0	0	0	0	0	3	0	0	0.3	0.948683	0.853436
198	Immunoglobulin heavy constant gamma 2 OS=Homo sapiens OX=9606 GN=IGHG2 PE=1 SV=2	P01859	1	IGHG2	36 kDa	28	0	0	29	0	9	0	15	0	4	8.5	11.6643	0.0170183	0	12	24	21	9	0	0	11	0	0	7.7	9.25023	0.860276
14	Triosephosphate isomerase OS=Homo sapiens OX=9606 GN=TPI1 PE=1 SV=3	P60174	1	TPI1	31 kDa	1370	1063	819	340	1057	1044	1154	1026	1023	934	983	266.834	1.96812	1183	636	1101	1043	1128	889	1150	1025	581	919	965.5	210.841	0.872606
204	D-dopachrome decarboxylase OS=Homo sapiens OX=9606 GN=DDT PE=1 SV=3	P30046	1	DDT	13 kDa	0	0	5	0	44	23	0	9	0	0	8.1	14.5865	0.0162175	0	0	21	0	18	5	0	30	0	0	7.4	11.2665	0.875314
183	ATP synthase subunit g, mitochondrial OS=Homo sapiens OX=9606 GN=ATP5MG PE=1 SV=3	O75964	1	ATP5MG	11 kDa	0	3	0	0	0	0	31	23	52	5	11.4	18.0382	0.0228246	4	0	0	2	5	24	29	40	0	0	10.4	14.8339	0.878558
58	Carbonic anhydrase 1 OS=Homo sapiens OX=9606 GN=CA1 PE=1 SV=2	P00915	1	CA1	29 kDa	258	131	9	82	19	150	62	177	167	210	126.5	82.0098	0.253273	19	313	235	28	112	67	29	138	165	90	119.6	96.3445	0.879558
267	Histone-lysine N-methyltransferase SMYD1 OS=Homo sapiens OX=9606 GN=SMYD1 PE=1 SV=1	Q8NB12	1	SMYD1	57 kDa	3	0	0	0	0	0	5	0	9	0	1.7	3.093	0.00340367	3	0	0	0	2	15	0	0	0	0	2	4.69042	0.879701
152	Protein NipSnap homolog 2 OS=Homo sapiens OX=9606 GN=NIPSNAP2 PE=1 SV=1	O75323	1	NIPSNAP2	34 kDa	32	13	3	0	19	19	18	21	12	13	15	9.14087	0.0300324	6	2	5	17	31	29	14	31	0	9	14.4	12.1124	0.890194
130	Electron transfer flavoprotein subunit alpha, mitochondrial OS=Homo sapiens OX=9606 GN=ETFA PE=1 SV=1	P13804	1	ETFA	35 kDa	40	22	3	0	17	33	42	25	34	28	24.4	14.3233	0.0488527	22	3	27	15	23	43	44	45	0	30	25.2	16.1093	0.895895
63	Glutathione S-transferase P OS=Homo sapiens OX=9606 GN=GSTP1 PE=1 SV=2	P09211	1	GSTP1	23 kDa	122	98	130	3	120	105	140	104	114	77	101.3	38.7959	0.202819	102	53	113	93	115	101	131	119	58	111	99.6	25.5221	0.899534
220	Isopentenyl-diphosphate delta-isomerase 2 OS=Homo sapiens OX=9606 GN=IDI2 PE=1 SV=1	Q9BXS1	1	IDI2	27 kDa	1	17	9	0	0	23	9	5	7	0	7.1	7.82375	0.0142153	3	3	16	11	0	14	9	18	0	0	7.4	7.05849	0.914739
126	Atypical kinase COQ8A, mitochondrial OS=Homo sapiens OX=9606 GN=COQ8A PE=1 SV=1	Q8NI60	1	COQ8A	72 kDa	44	28	1	0	12	58	33	30	19	37	26.2	18.5101	0.0524565	23	1	44	23	23	34	33	46	0	27	25.4	15.5005	0.916511
9	Cluster of Glycogen phosphorylase, muscle form OS=Homo sapiens OX=9606 GN=PYGM PE=1 SV=6 (P11217)	P11217 [3]	3	PYGM	97 kDa	2156	1751	1956	513	2149	1650	1887	2366	2235	1564	1822.7	529.343	3.64933	1975	329	2256	2417	2147	2693	1550	2175	1076	1925	1854.3	700.348	0.920224
103	Serotransferrin OS=Homo sapiens OX=9606 GN=TF PE=1 SV=3	P02787	1	TF	77 kDa	116	32	0	31	7	49	38	53	63	28	41.7	32.5032	0.08349	18	44	47	36	59	41	44	91	33	17	43	21.166	0.927212
37	Phosphatidylethanolamine-binding protein 1 OS=Homo sapiens OX=9606 GN=PEBP1 PE=1 SV=3	P30086	1	PEBP1	21 kDa	378	281	142	14	216	296	355	278	260	261	248.1	105.394	0.496735	257	108	317	330	250	273	313	345	70	264	252.7	92.5852	0.927728
283	Macrophage migration inhibitory factor OS=Homo sapiens OX=9606 GN=MIF PE=1 SV=4	P14174	1	MIF	12 kDa	0	0	0	0	0	0	0	0	17	0	1.7	5.37587	0.00340367	0	0	0	0	3	0	12	0	0	0	1.5	3.80789	0.930035
6	Fructose-bisphosphate aldolase A OS=Homo sapiens OX=9606 GN=ALDOA PE=1 SV=2	P04075	1	ALDOA	39 kDa	3080	2494	1729	754	1986	2124	2722	2420	2435	1611	2135.5	658.837	4.27561	2269	1050	2392	2424	2600	2466	2316	2879	963	1711	2107	649.988	0.930198
91	Carbonic anhydrase 2 OS=Homo sapiens OX=9606 GN=CA2 PE=1 SV=2	P00918	1	CA2	29 kDa	142	74	10	17	10	97	74	47	69	43	58.3	41.9578	0.116726	54	45	76	81	60	65	63	90	12	22	56.8	24.805	0.931868
38	Malate dehydrogenase, cytoplasmic OS=Homo sapiens OX=9606 GN=MDH1 PE=1 SV=4	P40925	1	MDH1	36 kDa	271	281	234	50	247	292	268	258	288	238	242.7	70.6117	0.485924	256	165	288	261	237	278	261	316	105	231	239.8	62.005	0.931991
69	Histidine triad nucleotide-binding protein 1 OS=Homo sapiens OX=9606 GN=HINT1 PE=1 SV=2	P49773	1	HINT1	14 kDa	132	122	23	14	33	103	100	101	107	60	79.5	43.1773	0.159172	81	13	102	96	90	79	87	154	16	92	81	40.9417	0.947115
216	Carbonyl reductase [NADPH] 1 OS=Homo sapiens OX=9606 GN=CBR1 PE=1 SV=3	P16152	1	CBR1	30 kDa	0	0	0	0	0	0	0	0	38	0	3.8	12.0167	0.0076082	0	0	14	0	9	0	9	9	0	0	4.1	5.48635	0.949128
23	Heat shock protein beta-1 OS=Homo sapiens OX=9606 GN=HSPB1 PE=1 SV=2	P04792	1	HSPB1	23 kDa	392	615	543	172	684	504	523	721	485	503	514.2	154.841	1.02951	522	317	519	615	505	501	451	642	368	662	510.2	111.941	0.952559
84	Heat shock protein beta-7 OS=Homo sapiens OX=9606 GN=HSPB7 PE=1 SV=1	Q9UBY9	1	HSPB7	19 kDa	49	97	7	0	82	85	103	105	108	59	69.5	39.8393	0.13915	116	16	64	91	100	55	68	90	3	103	70.6	37.435	0.958587
172	Synaptophysin-like protein 2 OS=Homo sapiens OX=9606 GN=SYPL2 PE=2 SV=1	Q5VXT5	1	SYPL2	30 kDa	8	0	0	0	0	7	16	0	0	0	3.1	5.50656	0.00620669	16	0	0	0	0	14	0	0	0	0	3	6.3421	0.961685
10	Carbonic anhydrase 3 OS=Homo sapiens OX=9606 GN=CA3 PE=1 SV=3	P07451	1	CA3	30 kDa	1555	1799	1362	525	1196	1676	1896	1491	2013	1715	1522.8	427.73	3.04889	1573	1056	1681	1513	1513	1657	1731	1869	1005	1718	1531.6	285.248	0.962079
259	Alcohol dehydrogenase class-3 OS=Homo sapiens OX=9606 GN=ADH5 PE=1 SV=4	P11766	1	ADH5	40 kDa	0	0	0	0	0	6	0	0	0	0	0.6	1.89737	0.00120129	0	0	6	0	0	0	0	0	0	0	0.6	1.89737	1
362	Cytochrome b-c1 complex subunit 9 OS=Homo sapiens OX=9606 GN=UQCR10 PE=1 SV=3	Q9UDW1	1	UQCR10	7 kDa	0	0	0	0	0	0	0	0	2	0	0.2	0.632456	0.000400432	0	0	0	0	0	0	0	2	0	0	0.2	0.632456	1
293	Cytoplasmic dynein 2 heavy chain 1 OS=Homo sapiens OX=9606 GN=DYNC2H1 PE=1 SV=4	Q8NCM8	1	DYNC2H1	493 kDa	0	0	0	0	0	0	0	0	0	1	0.1	0.316228	0.000200216	1	0	0	0	0	0	0	0	0	0	0.1	0.316228	1
			536
